# Supplementary material for: Equity considerations for the implementation of health insurance benefit package in Ethiopia: result of expert Delphi exercise
Source: Int J Equity Health. 2024 Sep 11;23:182. doi: 10.1186/s12939-024-02226-z (PMC11389339; doi:10.1186/s12939-024-02226-z)
Supplement: Supplementary file 2 — Supplementary Material 2 [file 12939_2024_2226_MOESM2_ESM.xlsx]

## Sheet: Expert score0
Disease code	Disease condition/group	Expert score (average)
63	Obstetric fistula	3.79206
68	Trachoma	3.72052
70	Scabies	3.68474
48	Macro-nutrient deficiency (SAM, MAM, stunting)	3.64897
13	Schistosomiasis	3.64897
7	Soil transmitted helminthiasis (Hookworm, Ascariasis, Trichuriasis..)	3.64897
5	Podoconiosis and lymphatic filariasis	3.61319
58	Onchocerciasis	3.57742
135	Anemia	3.50587
23	Diarrheal diseases in children	3.50587
209	Rickets	3.4701
171	Pelvic organ prolapse and urinary incontinence in women	3.4701
152	Measles	3.4701
147	Micro nutrient deficiency: Vitamin A, Iron, Vitamin D, Iodine, deficiency	3.4701
145	Neonatal sepsis	3.4701
113	Woman planning pregnancy who have pre-existing disease (Anemia)	3.4701
81	Acute Rheumatic Fever and RHD	3.43432
71	Tetanus	3.39855
37	Visceral leishmaniasis	3.39855
29	Pneumonia: child	3.36277
28	Goiter	3.36277
19	AFI (Typhoid fever, typhus, relapsing fever, Fever of unknown origin)	3.36277
8	Birth asphyxia and trauma	3.36277
6	Post partum complications (Puerperal infection)	3.36277
200	Leprosy	3.327
114	Tuberculosis	3.327
55	Sexual assault and rape	3.327
52	Malaria	3.327
35	Cutaneous leishmaniasis	3.327
24	Amoebic liver abscess	3.29123
246	Sepsis	3.21968
203	Fungal skin infections	3.1839
95	Meningitis : Child	3.1839
94	HIV/AIDS	3.11235
34	Heart failure : Child	3.11235
33	Varicella (Chiken pox) and herpes zoster	3.07658
27	Cervical cancer	3.04081
9	Bacterial skin infections (Cellulitis, Necrotizing Impetigo, Ecthyma, Folliculitis/ Furuncle/carbuncle/boil abscess, Cellulitis and erysipelas)	3.04081
3	Sexually transmitted infections	3.04081
216	Latent tuberculosis infection	3.00503
143	Obstetric complications in labor and delivery	3.00503
107	Abortion	3.00503
2	Otitis media	3.00503
99	Conjunctivitis	2.96926
26	Cystic echinococcosis (Haydatid cyst)	2.96926
21	Animal bites and stings	2.96926
129	Hepatitis A and E	2.93348
89	Rabies	2.93348
87	Burn: child	2.93348
54	Pharyngitis/Tonsillitis	2.93348
210	Pneumonia: Adult	2.89771
194	Poisonings (Pesticide, herbicide, …)	2.89771
173	Lower abdominal pain syndrome (PID)	2.89771
109	Cirrhosis and other chronic liver diseases: hepatitis B and Hepatitis C	2.86194
67	Candidiasis	2.82616
57	Gingival and dental disorders (Gingivitis, Periodontitis, Ludwig's angina, dental abscess)	2.82616
38	Septic Arthritis	2.82616
15	Liver flukes	2.82616
169	Congenital anomalies: Neural tube defects	2.79039
82	Botulism	2.79039
206	Hepatitis B and C	2.75461
51	Bronchiectasis	2.75461
199	Taeniasis (Tapeworm)	2.71884
149	Preterm baby	2.71884
65	Obstetric complications in third trimester	2.68306
125	URTI other than tonsillo-pharyngitis	2.61152
106	Osteomyelitis	2.61152
56	Corneal disorders (Keratitis, Corneal opacity, …)	2.61152
88	Viral hemorrhagic fever (Dengue, chikungunya, Yellow Fever)	2.57574
79	Meningitis : Adult	2.53997
78	Febrile seizure in children	2.53997
77	Cirrhosis and other chronic liver diseases : Alcholic and other toxins	2.53997
76	Constrictive pericarditis	2.50419
75	Croup	2.46842
73	Bartholin’s abscess	2.46842
41	Urinary tract infection:Acute pyelonephritis	2.46842
40	Lung, tracheal, and bronchus cancer	2.46842
39	Pyogenic liver abscess	2.46842
32	Warts	2.43265
25	Chronic obstructive pulmonary diseases	2.43265
22	Acute respiratory distress syndrome (ARDS): Sepsis, pneumonia, trauma, drugs, COVID-19)	2.3611
12	Alcohol use and other substance use disorders	2.32532
100	Heart failure : Adult	2.28955
64	Acute Pericarditis Disease	2.28955
14	Cerebral palsy	2.25377
1	Rectal prolapse	2.25177
101	Myoma	2.24376
93	Cleft lip/cleft palate	2.24376
44	Vulvar cancer	2.23374
249	Ovarian cyst	2.22372
53	Medical co-morbidities during pregnancy	2.213
47	Recurrent pregnancy loss	2.21
197	Suicide and self harm	2.18223
142	Acute renal failure	2.18223
126	Scrotal abscess	2.18223
146	Liver cancer (Hepatocellular carcinoma)	2.14645
134	Peptic ulcer disease: (PUD), gastritis, and duodenitis	2.14645
117	Cataract	2.14645
97	Hypothyroidism	2.14645
46	Drowning	2.14645
110	Glomerular diseases	2.11068
91	Shock (hypovolemic, septic, cardiogenic, distributive)	2.11068
20	Upper Gastrointestinal Bleeding	2.11068
234	Esophageal cancer	2.0749
250	Hyperthermia (Heat cramp, heat exhaustion, heat stroke)	2.03913
237	Major depressive disorder	2.03913
253	Hyperthyroidism	2.00335
186	External eye disorders (Stye, hordeolum, blepharitis...)	1.96758
185	Poisonings (Substances of abuse)	1.96758
177	Cold injuries (Hypothermia, Frost bite, chilblains)	1.96758
137	Chronic kidney disease	1.96758
60	Breast cancer	1.96
151	Seizures and Epilepsy	1.93181
62	Poisonings (Heavy metals and industrial chemicals)	1.93181
61	Perianal disases (Hemorrhoids, anal fissure, perianal abscess …	1.93181
49	Asthma	1.93181
30	Guillain-Barre syndrome (GBS)	1.93181
164	Neonatal metabolic and electrolyte disorders	1.93
240	Osteoporosis	1.89603
208	Osteoarthritis	1.89603
111	Pulmonary hypertension	1.89603
84	Stomach cancer	1.89603
83	Acute urinary retention (Urethral stricture)	1.89603
36	Hearing impairment (Conductive, sensory neuronal)	1.89603
118	Ectopic pregnancy	1.89
218	Hypertension and HHD	1.86026
180	Anxiety disorders (Generalized anxiety disorder, Post traumatic stress disorder)	1.86026
160	Pytriasis rosea	1.86026
133	Non-traumatic stupor, coma	1.86026
130	Dysphagia	1.86026
10	Nasopharyngeal Foreign body	1.86026
245	Head and neck cancers	1.82448
155	Low back pain	1.82448
128	Gastroesophageal reflux disease	1.82448
168	Neonatal hematologic disorders	1.82
244	Non Ulcer Dyspepsia (Functional dyspepsia)	1.78871
232	Diabetes mellitus type 1	1.78871
204	Bladder cancer	1.78871
115	Skin cancer	1.78871
98	Lower Gastrointestinal Bleeding	1.78871
92	Rheumatoid arthritis	1.78871
230	Dermatitis (Atopic, contact, lichen planus)	1.75294
189	Orbital disorders (endolphtalmitis, exophthalmic conditions)	1.75294
170	Thyroid cancer	1.75294
150	Burn: adult	1.75294
127	Stroke (Hemorrhagic)	1.75294
251	Anal Cancer	1.71716
231	Bipolar disorder	1.71716
228	Congenital anomalies: Others	1.71716
211	Schizophrenia	1.71716
162	Poisonings (Medical: sedatives, anticonvulsants, ...)	1.71716
154	Interstitial Lung disease and Sarcoidosis	1.71716
207	Dizziness and Vertigo	1.68139
201	Colon and rectum cancer	1.68139
191	Non-Hodgkin lymphoma	1.68139
153	Acute pulmonary edema (Cardiogenic, non-cardiogenic)	1.68139
141	Deep Venous Thrombosis and Pulmonary Thromboembolism	1.68139
132	External genital cysts	1.68139
119	Rhinoscleroma	1.68139
96	Pemphigus vulgaris and other bullous skin disorders	1.68139
66	Stroke (Ischemic)	1.68139
18	Minor symptoms of pregnancy	1.68
248	Respiratory failure: Hypoxemic, hypercarbic	1.64561
247	Sodium and potassium disorders	1.64561
183	Thoracic injury	1.64561
148	Head and neck injury	1.64561
131	Acute Abdomen (acute appendicitis, acute pancreatitis,…)	1.64561
241	Hyperemesis gravidarum	1.64
198	Childhood mental disorders (Autistic spectrum disorders, ADHD)	1.64
72	Vaginal cancer	1.64
59	Childhood cancers (Leukemia, Retinoblastoma, Wilm's tumor, Neuroblastoma, Rhabdomyosarcoma, Osteosarchoma, Ewing's sarcoma, …)	1.64
242	Ovarian cancer	1.61
215	Abdominal and pelvic injury	1.60984
212	Constipation	1.60984
112	Retinal disorders (retinal and macular degenration, diabetic retinopathy, …)	1.60984
108	Infertile couple	1.60984
86	Vertebral Injuries	1.60984
42	Upper extremity injury	1.60984
243	Congenital heart diseases	1.57406
192	Glaucoma	1.57406
165	Diabetes mellitus type 2	1.57406
11	Molar pregnancy	1.54
239	Psoriasis	1.53829
236	Cardio vascular collapse (Sudden Cardiac Arrest and Sudden Cardiac Death)	1.53829
235	Laryngeal disorders (Laryngitis, laryngeal paralysis...)	1.53829
220	Varicose veins	1.53829
214	Parathyroid disorders (Calcuim, magnesium and phosphate abnormalities)	1.53829
213	Peripheral Neuropathies	1.53829
176	Acute leukemia	1.53829
159	Immflamatory myopathy (Polymysitis, Dermatomyositis)	1.53829
121	Cardiac arrhythmias	1.53829
116	Chronic Stable Angina	1.53829
104	Steven Johnson and Toxic Epidermal Necrolysis	1.50252
103	Urticaria and Angioedema	1.50252
102	Temporo-mandubular joint disorders (dislocation, subluxation, arthritis)	1.50252
85	Acid base disorders	1.50252
80	Hodgkin lymphoma	1.50252
69	Chronic leukemia	1.50252
31	Lower limb injury	1.50252
238	Gout and pseudogout	1.46674
233	Electrical injury	1.46674
227	Cardiomyopathy	1.46674
226	Previous Ischemic Heart Disease	1.46674
223	Acute myocardial infarction and unstable angina	1.46674
4	Allergic Rhinitis	1.46674
193	Nephrolithiasis (Renal stones)	1.43097
190	Hemophilia	1.43097
175	Sleep Disorders (insomnia)	1.43097
172	Pancreatic cancer	1.43097
166	Achilles tendinopathy	1.43097
156	Epicondylitis around the elbow	1.43097
144	Cholelithiasis (gall stones)	1.43097
140	Irritable Bowel Syndrome	1.43097
138	Non-rheumatic valvular heart heart disease	1.43097
123	Peripheral Arterial Disease	1.43097
74	Uterine cancer	1.43
50	Menstrual disorders	1.43
163	Female sexual dysfunction (sexual desire, arosual)	1.39519
161	Adhesive capsulitis (frozen shoulder)	1.39519
122	Alopecia areata	1.39519
45	Strabismus	1.39519
229	Acne vulgaris	1.35942
225	Prostatic cancer	1.35942
224	Myasthenia gravis	1.35942
222	Inflammatory bowel disease (Crohn's disease, ulcerative colitis)	1.35942
184	Male sexual dysfunction (sexual desire, erectile dysfunction)	1.35942
167	Brain and central nervous system cancer	1.35942
120	Bone and soft tissue sarcomas	1.35942
221	Testicular torsion	1.32365
219	Idiopathic thrombocytopenic purpura (ITP)	1.32365
205	Pituitary disorders (hyperlactinoma, acromegaly)	1.32365
196	Facial palsy (Bell's palsy)	1.32365
195	Headache disorders (Migraine, tension type, cluster)	1.32365
188	Movement disorders (Parkinson's disease, dystonia, chorea...)	1.32365
187	Alzheimer's disease and other dementias	1.32365
178	Kidney cancer ( renal cell carcinoma)	1.32365
217	Polycythemia	1.28787
182	Adrenal Disorders (Addison's disease, Cushing's syndrome, Primary Hyper-aldestronism)	1.28787
174	Systemic Lupus Erythematosus	1.28787
136	Discoid Lupus	1.28787
105	Epistaxis	1.28787
17	Thrombotic thrombocytopenic purpura (TTP)	1.28787
139	Gallbladder and biliary tract cancer	1.2521
158	Malabsorption syndromes (lactose intolerance, exocrine pancreatic insufficiency, celiac disease, bile acid disorders, and others)	1.21632
252	Benign prostatic hyperplasia	1.18055
202	Trigeminal neuralgia	1.18055
124	Non traumatic spinal cord disorders	1.18055
90	Refractory errors (Myopia, Hypermetropia, presbyopia...)	1.18055
43	Testicular cancer	1.18055
16	Anorexia nervosa	1.18055
181	Bulimia nervosa	1.14477
157	Menopause	1.14
179	Vitiligo	1.109

## Sheet: MCH
Original expert scores based on wealth (poor vs. Rich) and area of residence (rural vs. Urban) for conditions predominantly affecting women and children				After adjustment to account for gender and age for conditions that were scored medium to low by the expert panel based om wealth and residence
Disease code	Disease condition/group	Expert scores		Disease code	Disease condition/group	Expert scores
63	Obstetric fistula	3.79		63	Obstetric fistula	3.79
48	Macro-nutrient deficiency (SAM, MAM, stunting)	3.64		48	Macro-nutrient deficiency (SAM, MAM, stunting)	3.64
23	Diarrheal diseases in children	3.50587		23	Diarrheal diseases in children	3.50587
113	Woman planning pregnancy who have pre-existing disease (Anemia)	3.46		113	Woman planning pregnancy who have pre-existing disease (Anemia)	3.46
145	Neonatal sepsis	3.46		145	Neonatal sepsis	3.46
147	Micronutrient deficiency: Vitamin A, Iron, Vitamin D, Iodine deficiency	3.46		147	Micronutrient deficiency: Vitamin A, Iron, Vitamin D, Iodine deficiency	3.46
152	Measles	3.46		152	Measles	3.46
171	Pelvic organ prolapse and urinary incontinence in women	3.46		171	Pelvic organ prolapse and urinary incontinence in women	3.46
209	Rickets	3.46		209	Rickets	3.46
81	Acute Rheumatic Fever and RHD	3.43		81	Acute Rheumatic Fever and RHD	3.43
6	Post partum complications (Puerperal infection)	3.36		6	Post partum complications (Puerperal infection)	3.36
8	Birth asphyxia and trauma	3.36		8	Birth asphyxia and trauma	3.36
28	Goiter	3.36		28	Goiter	3.36
29	Pneumonia: child	3.36		29	Pneumonia: child	3.36
55	Sexual assault and rape	3.32		55	Sexual assault and rape	3.32
95	Meningitis : Child	3.18		95	Meningitis : Child	3.18
34	Heart failure : Child	3.11		34	Heart failure : Child	3.11
107	Abortion	3.00503		107	Abortion	3.00503
143	Obstetric complications in labor and delivery	3.00503		143	Obstetric complications in labor and delivery	3.00503
2	Otitis media	3.00503		2	Otitis media	3.00503
87	Burn: child	2.93348		87	Burn: child	2.93348
54	Pharyngitis/Tonsillitis	2.93		54	Pharyngitis/Tonsillitis	2.93
169	Congenital anomalies: Neural tube defects	2.79		169	Congenital anomalies: Neural tube defects	2.79
149	Preterm baby	2.71		149	Preterm baby	2.71
65	Obstetric complications in third trimester	2.68		65	Obstetric complications in third trimester	2.68
78	Febrile seizure in children	2.54		78	Febrile seizure in children	2.54
73	Bartholin’s abscess	2.46		73	Bartholin’s abscess	2.46
75	Croup	2.46		75	Croup	2.46
14	Cerebral palsy	2.25		14	Cerebral palsy	2.25
93	Cleft lip/cleft palate	2.24		93	Cleft lip/cleft palate	2.25
101	Myoma	2.24		101	Myoma	2.25
44	Vulvar cancer	2.23		44	Vulvar cancer	2.25
249	Ovarian cyst	2.22		249	Ovarian cyst	2.25
53	Medical co-morbidities during pregnancy	2.21		53	Medical co-morbidities during pregnancy	2.25
47	Recurrent pregnancy loss	2.21		47	Recurrent pregnancy loss	2.25
60	Breast cancer	1.96		60	Breast cancer	2.25
164	Neonatal metabolic and electrolyte disorders	1.93		164	Neonatal metabolic and electrolyte disorders	2.25
118	Ectopic pregnancy	1.89		118	Ectopic pregnancy	2.25
168	Neonatal hematologic disorders	1.82		168	Neonatal hematologic disorders	2.25
228	Congenital anomalies: Others	1.71716		228	Congenital anomalies: Others	2.25
18	Minor symptoms of pregnancy	1.68		18	Minor symptoms of pregnancy	2.25
59	Childhood cancers (Leukemia, Retinoblastoma, Wilm's tumor, Neuroblastoma, Rhabdomyosarcoma, Osteosarchoma, Ewing's sarcoma, …)	1.64		59	Childhood cancers (Leukemia, Retinoblastoma, Wilm's tumor, Neuroblastoma, Rhabdomyosarcoma, Osteosarchoma, Ewing's sarcoma, …)	2.25
198	Childhood mental disorders (Autistic spectrum disorders, ADHD)	1.64		198	Childhood mental disorders (Autistic spectrum disorders, ADHD)	2.25
241	Hyperemesis gravidarum	1.64		241	Hyperemesis gravidarum	2.25
72	Vaginal cancer	1.64		72	Vaginal cancer	2.25
242	Ovarian cancer	1.61		242	Ovarian cancer	2.25
243	Congenital heart diseases	1.57406		243	Congenital heart diseases	2.25
11	Molar pregnancy	1.54		11	Molar pregnancy	2.25
74	Uterine cancer	1.43		74	Uterine cancer	2.25
50	Menstrual disorders	1.43		50	Menstrual disorders	2.25
157	Menopause	1.14		157	Menopause	2.25

## Sheet: Expert-MCH score
Disease code	Disease condition/group	MCH adjusted expert scores (average)	Standardized scores
63	Obstetric fistula	3.79206
68	Trachoma	3.72052
70	Scabies	3.68474
7	Soil transmitted helminthiasis (Hookworm, Ascariasis, Trichuriasis..)	3.64897
13	Schistosomiasis	3.64897
48	Macro-nutrient deficiency (SAM, MAM, stunting)	3.64897
5	Podoconiosis and lymphatic filariasis	3.61319
58	Onchocerciasis	3.57742
23	Diarrheal diseases in children	3.50587
135	Anemia	3.50587
113	Woman planning pregnancy who have pre-existing disease (Anemia)	3.4701
145	Neonatal sepsis	3.4701
147	Micro nutrient deficiency: Vitamin A, Iron, Vitamin D, Iodine, deficiency	3.4701
152	Measles	3.4701
171	Pelvic organ prolapse and urinary incontinence in women	3.4701
209	Rickets	3.4701
81	Acute Rheumatic Fever and RHD	3.43432
37	Visceral leishmaniasis	3.39855
71	Tetanus	3.39855
6	Post partum complications (Puerperal infection)	3.36277
8	Birth asphyxia and trauma	3.36277
19	AFI (Typhoid fever, typhus, relapsing fever, Fever of unknown origin)	3.36277
28	Goiter	3.36277
29	Pneumonia: child	3.36277
35	Cutaneous leishmaniasis	3.327
52	Malaria	3.327
55	Sexual assault and rape	3.327
114	Tuberculosis	3.327
200	Leprosy	3.327
24	Amoebic liver abscess	3.29123
246	Sepsis	3.21968
95	Meningitis : Child	3.1839
203	Fungal skin infections	3.1839
34	Heart failure : Child	3.11235
94	HIV/AIDS	3.11235
33	Varicella (Chiken pox) and herpes zoster	3.07658
27	Cervical cancer	3.04081
3	Sexually transmitted infections	3.04081
9	Bacterial skin infections (Cellulitis, Necrotizing Impetigo, Ecthyma, Folliculitis/ Furuncle/carbuncle/boil abscess, Cellulitis and erysipelas)	3.04081
2	Otitis media	3.00503
107	Abortion	3.00503
143	Obstetric complications in labor and delivery	3.00503
216	Latent tuberculosis infection	3.00503
21	Animal bites and stings	2.96926
26	Cystic echinococcosis (Haydatid cyst)	2.96926
99	Conjunctivitis	2.96926
54	Pharyngitis/Tonsillitis	2.93348
87	Burn: child	2.93348
89	Rabies	2.93348
129	Hepatitis A and E	2.93348
173	Lower abdominal pain syndrome (PID)	2.89771
194	Poisonings (Pesticide, herbicide, …)	2.89771
210	Pneumonia: Adult	2.89771
109	Cirrhosis and other chronic liver diseases: hepatitis B and Hepatitis C	2.86194
15	Liver flukes	2.82616
38	Septic Arthritis	2.82616
57	Gingival and dental disorders (Gingivitis, Periodontitis, Ludwig's angina, dental abscess)	2.82616
67	Candidiasis	2.82616
82	Botulism	2.79039
169	Congenital anomalies: Neural tube defects	2.79039
51	Bronchiectasis	2.75461
206	Hepatitis B and C	2.75461
149	Preterm baby	2.71884
199	Taeniasis (Tapeworm)	2.71884
65	Obstetric complications in third trimester	2.68306
56	Corneal disorders (Keratitis, Corneal opacity, …)	2.61152
106	Osteomyelitis	2.61152
125	URTI other than tonsillo-pharyngitis	2.61152
88	Viral hemorrhagic fever (Dengue, chikungunya, Yellow Fever)	2.57574
77	Cirrhosis and other chronic liver diseases : Alcholic and other toxins	2.53997
78	Febrile seizure in children	2.53997
79	Meningitis : Adult	2.53997
76	Constrictive pericarditis	2.50419
39	Pyogenic liver abscess	2.46842
40	Lung, tracheal, and bronchus cancer	2.46842
41	Urinary tract infection:Acute pyelonephritis	2.46842
73	Bartholin’s abscess	2.46842
75	Croup	2.46842
25	Chronic obstructive pulmonary diseases	2.43265
32	Warts	2.43265
22	Acute respiratory distress syndrome (ARDS): Sepsis, pneumonia, trauma, drugs, COVID-19)	2.3611
12	Alcohol use and other substance use disorders	2.32532
64	Acute Pericarditis Disease	2.28955
100	Heart failure : Adult	2.28955
14	Cerebral palsy	2.25377
1	Rectal prolapse	2.25177
93	Cleft lip/cleft palate	2.25177
101	Myoma	2.25177
44	Vulvar cancer	2.25177
249	Ovarian cyst	2.25177
53	Medical co-morbidities during pregnancy	2.25177
47	Recurrent pregnancy loss	2.25177
126	Scrotal abscess	2.18223
142	Acute renal failure	2.18223
197	Suicide and self harm	2.18223
46	Drowning	2.14645
97	Hypothyroidism	2.14645
117	Cataract	2.14645
134	Peptic ulcer disease: (PUD), gastritis, and duodenitis	2.14645
146	Liver cancer (Hepatocellular carcinoma)	2.14645
20	Upper Gastrointestinal Bleeding	2.11068
91	Shock (hypovolemic, septic, cardiogenic, distributive)	2.11068
110	Glomerular diseases	2.11068
234	Esophageal cancer	2.0749
237	Major depressive disorder	2.03913
250	Hyperthermia (Heat cramp, heat exhaustion, heat stroke)	2.03913
253	Hyperthyroidism	2.00335
137	Chronic kidney disease	1.96758
177	Cold injuries (Hypothermia, Frost bite, chilblains)	1.96758
185	Poisonings (Substances of abuse)	1.96758
186	External eye disorders (Stye, hordeolum, blepharitis...)	1.96758
60	Breast cancer	2.25
30	Guillain-Barre syndrome (GBS)	1.93181
49	Asthma	1.93181
61	Perianal disases (Hemorrhoids, anal fissure, perianal abscess …	1.93181
62	Poisonings (Heavy metals and industrial chemicals)	1.93181
151	Seizures and Epilepsy	1.93181
164	Neonatal metabolic and electrolyte disorders	2.25
36	Hearing impairment (Conductive, sensory neuronal)	1.89603
83	Acute urinary retention (Urethral stricture)	1.89603
84	Stomach cancer	1.89603
111	Pulmonary hypertension	1.89603
208	Osteoarthritis	1.89603
240	Osteoporosis	1.89603
118	Ectopic pregnancy	2.25
10	Nasopharyngeal Foreign body	1.86026
130	Dysphagia	1.86026
133	Non-traumatic stupor, coma	1.86026
160	Pytriasis rosea	1.86026
180	Anxiety disorders (Generalized anxiety disorder, Post traumatic stress disorder)	1.86026
218	Hypertension and HHD	1.86026
128	Gastroesophageal reflux disease	1.82448
155	Low back pain	1.82448
245	Head and neck cancers	1.82448
168	Neonatal hematologic disorders	2.25
92	Rheumatoid arthritis	1.78871
98	Lower Gastrointestinal Bleeding	1.78871
115	Skin cancer	1.78871
204	Bladder cancer	1.78871
232	Diabetes mellitus type 1	1.78871
244	Non Ulcer Dyspepsia (Functional dyspepsia)	1.78871
127	Stroke (Hemorrhagic)	1.75294
150	Burn: adult	1.75294
170	Thyroid cancer	1.75294
189	Orbital disorders (endolphtalmitis, exophthalmic conditions)	1.75294
230	Dermatitis (Atopic, contact, lichen planus)	1.75294
154	Interstitial Lung disease and Sarcoidosis	1.71716
162	Poisonings (Medical: sedatives, anticonvulsants, ...)	1.71716
211	Schizophrenia	1.71716
228	Congenital anomalies: Others	2.25
231	Bipolar disorder	1.71716
251	Anal Cancer	1.71716
66	Stroke (Ischemic)	1.68139
96	Pemphigus vulgaris and other bullous skin disorders	1.68139
119	Rhinoscleroma	1.68139
132	External genital cysts	1.68139
141	Deep Venous Thrombosis and Pulmonary Thromboembolism	1.68139
153	Acute pulmonary edema (Cardiogenic, non-cardiogenic)	1.68139
191	Non-Hodgkin lymphoma	1.68139
201	Colon and rectum cancer	1.68139
207	Dizziness and Vertigo	1.68139
18	Minor symptoms of pregnancy	2.25
131	Acute Abdomen (acute appendicitis, acute pancreatitis,…)	1.64561
148	Head and neck injury	1.64561
183	Thoracic injury	1.64561
247	Sodium and potassium disorders	1.64561
248	Respiratory failure: Hypoxemic, hypercarbic	1.64561
59	Childhood cancers (Leukemia, Retinoblastoma, Wilm's tumor, Neuroblastoma, Rhabdomyosarcoma, Osteosarchoma, Ewing's sarcoma, …)	2.25
198	Childhood mental disorders (Autistic spectrum disorders, ADHD)	2.25
72	Vaginal cancer	2.25
241	Hyperemesis gravidarum	2.25
242	Ovarian cancer	2.25
42	Upper extremity injury	1.60984
86	Vertebral Injuries	1.60984
108	Infertile couple	1.60984
112	Retinal disorders (retinal and macular degenration, diabetic retinopathy, …)	1.60984
212	Constipation	1.60984
215	Abdominal and pelvic injury	1.60984
165	Diabetes mellitus type 2	1.57406
192	Glaucoma	1.57406
243	Congenital heart diseases	2.25
11	Molar pregnancy	2.25
116	Chronic Stable Angina	1.53829
121	Cardiac arrhythmias	1.53829
159	Immflamatory myopathy (Polymysitis, Dermatomyositis)	1.53829
176	Acute leukemia	1.53829
213	Peripheral Neuropathies	1.53829
214	Parathyroid disorders (Calcuim, magnesium and phosphate abnormalities)	1.53829
220	Varicose veins	1.53829
235	Laryngeal disorders (Laryngitis, laryngeal paralysis...)	1.53829
236	Cardio vascular collapse (Sudden Cardiac Arrest and Sudden Cardiac Death)	1.53829
239	Psoriasis	1.53829
31	Lower limb injury	1.50252
69	Chronic leukemia	1.50252
80	Hodgkin lymphoma	1.50252
85	Acid base disorders	1.50252
102	Temporo-mandubular joint disorders (dislocation, subluxation, arthritis)	1.50252
103	Urticaria and Angioedema	1.50252
104	Steven Johnson and Toxic Epidermal Necrolysis	1.50252
4	Allergic Rhinitis	1.46674
223	Acute myocardial infarction and unstable angina	1.46674
226	Previous Ischemic Heart Disease	1.46674
227	Cardiomyopathy	1.46674
233	Electrical injury	1.46674
238	Gout and pseudogout	1.46674
123	Peripheral Arterial Disease	1.43097
138	Non-rheumatic valvular heart heart disease	1.43097
140	Irritable Bowel Syndrome	1.43097
144	Cholelithiasis (gall stones)	1.43097
156	Epicondylitis around the elbow	1.43097
166	Achilles tendinopathy	1.43097
172	Pancreatic cancer	1.43097
175	Sleep Disorders (insomnia)	1.43097
190	Hemophilia	1.43097
193	Nephrolithiasis (Renal stones)	1.43097
50	Menstrual disorders	2.25
74	Uterine cancer	2.25
45	Strabismus	1.39519
122	Alopecia areata	1.39519
161	Adhesive capsulitis (frozen shoulder)	1.39519
163	Female sexual dysfunction (sexual desire, arosual)	1.39519
120	Bone and soft tissue sarcomas	1.35942
167	Brain and central nervous system cancer	1.35942
184	Male sexual dysfunction (sexual desire, erectile dysfunction)	1.35942
222	Inflammatory bowel disease (Crohn's disease, ulcerative colitis)	1.35942
224	Myasthenia gravis	1.35942
225	Prostatic cancer	1.35942
229	Acne vulgaris	1.35942
178	Kidney cancer ( renal cell carcinoma)	1.32365
187	Alzheimer's disease and other dementias	1.32365
188	Movement disorders (Parkinson's disease, dystonia, chorea...)	1.32365
195	Headache disorders (Migraine, tension type, cluster)	1.32365
196	Facial palsy (Bell's palsy)	1.32365
205	Pituitary disorders (hyperlactinoma, acromegaly)	1.32365
219	Idiopathic thrombocytopenic purpura (ITP)	1.32365
221	Testicular torsion	1.32365
17	Thrombotic thrombocytopenic purpura (TTP)	1.28787
105	Epistaxis	1.28787
136	Discoid Lupus	1.28787
174	Systemic Lupus Erythematosus	1.28787
182	Adrenal Disorders (Addison's disease, Cushing's syndrome, Primary Hyper-aldestronism)	1.28787
217	Polycythemia	1.28787
139	Gallbladder and biliary tract cancer	1.2521
158	Malabsorption syndromes (lactose intolerance, exocrine pancreatic insufficiency, celiac disease, bile acid disorders, and others)	1.21632
16	Anorexia nervosa	1.18055
43	Testicular cancer	1.18055
90	Refractory errors (Myopia, Hypermetropia, presbyopia...)	1.18055
124	Non traumatic spinal cord disorders	1.18055
202	Trigeminal neuralgia	1.18055
252	Benign prostatic hyperplasia	1.18055
181	Bulimia nervosa	1.14477
157	Menopause	2.25
179	Vitiligo	1.109

## Sheet: Standardized score
Disease code	Disease condition/group	MCH adjusted expert scores (average)!	Standardized scores*		!Represents the average score for the disease condition (by the 28 panel of experts adusted for MCH conditions) ranging from 1.11 for vitiligo and 3.79 for obstetric fistula. *The standardized score represent a range bounded between 1 (representing vitiligo) and 2 (representing obstetric fistula) using the formula: NewValue = (((OldValue - OldMin) * (NewMax - NewMin)) / (OldMax - OldMin)) + NewMi…
63	Obstetric fistula	3.79206	2
68	Trachoma	3.72052	1.97333
70	Scabies	3.68474	1.96
7	Soil transmitted helminthiasis (Hookworm, Ascariasis, Trichuriasis..)	3.64897	1.94667
13	Schistosomiasis	3.64897	1.94667
48	Macro-nutrient deficiency (SAM, MAM, stunting)	3.64897	1.94667
5	Podoconiosis and lymphatic filariasis	3.61319	1.93333
58	Onchocerciasis	3.57742	1.92
23	Diarrheal diseases in children	3.50587	1.89333
135	Anemia	3.50587	1.89333
113	Woman planning pregnancy who have pre-existing disease (Anemia)	3.4701	1.88
145	Neonatal sepsis	3.4701	1.88
147	Micro nutrient deficiency: Vitamin A, Iron, Vitamin D, Iodine, deficiency	3.4701	1.88
152	Measles	3.4701	1.88
171	Pelvic organ prolapse and urinary incontinence in women	3.4701	1.88
209	Rickets	3.4701	1.88
81	Acute Rheumatic Fever and RHD	3.43432	1.86667
37	Visceral leishmaniasis	3.39855	1.85333
71	Tetanus	3.39855	1.85333
6	Post partum complications (Puerperal infection)	3.36277	1.84
8	Birth asphyxia and trauma	3.36277	1.84
19	AFI (Typhoid fever, typhus, relapsing fever, Fever of unknown origin)	3.36277	1.84
28	Goiter	3.36277	1.84
29	Pneumonia: child	3.36277	1.84
35	Cutaneous leishmaniasis	3.327	1.82667
52	Malaria	3.327	1.82667
55	Sexual assault and rape	3.327	1.82667
114	Tuberculosis	3.327	1.82667
200	Leprosy	3.327	1.82667
24	Amoebic liver abscess	3.29123	1.81333
246	Sepsis	3.21968	1.78667
95	Meningitis : Child	3.1839	1.77333
203	Fungal skin infections	3.1839	1.77333
34	Heart failure : Child	3.11235	1.74667
94	HIV/AIDS	3.11235	1.74667
33	Varicella (Chiken pox) and herpes zoster	3.07658	1.73333
27	Cervical cancer	3.04081	1.72
3	Sexually transmitted infections	3.04081	1.72
9	Bacterial skin infections (Cellulitis, Necrotizing Impetigo, Ecthyma, Folliculitis/ Furuncle/carbuncle/boil abscess, Cellulitis and erysipelas)	3.04081	1.72
2	Otitis media	3.00503	1.70667
107	Abortion	3.00503	1.70667
143	Obstetric complications in labor and delivery	3.00503	1.70667
216	Latent tuberculosis infection	3.00503	1.70667
21	Animal bites and stings	2.96926	1.69333
26	Cystic echinococcosis (Haydatid cyst)	2.96926	1.69333
99	Conjunctivitis	2.96926	1.69333
54	Pharyngitis/Tonsillitis	2.93348	1.68
87	Burn: child	2.93348	1.68
89	Rabies	2.93348	1.68
129	Hepatitis A and E	2.93348	1.68
173	Lower abdominal pain syndrome (PID)	2.89771	1.66667
194	Poisonings (Pesticide, herbicide, …)	2.89771	1.66667
210	Pneumonia: Adult	2.89771	1.66667
109	Cirrhosis and other chronic liver diseases: hepatitis B and Hepatitis C	2.86194	1.65333
15	Liver flukes	2.82616	1.64
38	Septic Arthritis	2.82616	1.64
57	Gingival and dental disorders (Gingivitis, Periodontitis, Ludwig's angina, dental abscess)	2.82616	1.64
67	Candidiasis	2.82616	1.64
82	Botulism	2.79039	1.62667
169	Congenital anomalies: Neural tube defects	2.79039	1.62667
51	Bronchiectasis	2.75461	1.61333
206	Hepatitis B and C	2.75461	1.61333
149	Preterm baby	2.71884	1.6
199	Taeniasis (Tapeworm)	2.71884	1.6
65	Obstetric complications in third trimester	2.68306	1.58667
56	Corneal disorders (Keratitis, Corneal opacity, …)	2.61152	1.56
106	Osteomyelitis	2.61152	1.56
125	URTI other than tonsillo-pharyngitis	2.61152	1.56
88	Viral hemorrhagic fever (Dengue, chikungunya, Yellow Fever)	2.57574	1.54667
77	Cirrhosis and other chronic liver diseases : Alcholic and other toxins	2.53997	1.53333
78	Febrile seizure in children	2.53997	1.53333
79	Meningitis : Adult	2.53997	1.53333
76	Constrictive pericarditis	2.50419	1.52
39	Pyogenic liver abscess	2.46842	1.50667
40	Lung, tracheal, and bronchus cancer	2.46842	1.50667
41	Urinary tract infection:Acute pyelonephritis	2.46842	1.50667
73	Bartholin’s abscess	2.46842	1.50667
75	Croup	2.46842	1.50667
25	Chronic obstructive pulmonary diseases	2.43265	1.49333
32	Warts	2.43265	1.49333
22	Acute respiratory distress syndrome (ARDS): Sepsis, pneumonia, trauma, drugs, COVID-19)	2.3611	1.46667
12	Alcohol use and other substance use disorders	2.32532	1.45333
64	Acute Pericarditis Disease	2.28955	1.44
100	Heart failure : Adult	2.28955	1.44
14	Cerebral palsy	2.25377	1.42667
1	Rectal prolapse	2.25177	1.42592
93	Cleft lip/cleft palate	2.25177	1.42592
101	Myoma	2.25177	1.42592
44	Vulvar cancer	2.25177	1.42592
249	Ovarian cyst	2.25177	1.42592
53	Medical co-morbidities during pregnancy	2.25177	1.42592
47	Recurrent pregnancy loss	2.25177	1.42592
60	Breast cancer	2.25	1.42526
164	Neonatal metabolic and electrolyte disorders	2.25	1.42526
118	Ectopic pregnancy	2.25	1.42526
168	Neonatal hematologic disorders	2.25	1.42526
228	Congenital anomalies: Others	2.25	1.42526
18	Minor symptoms of pregnancy	2.25	1.42526
59	Childhood cancers (Leukemia, Retinoblastoma, Wilm's tumor, Neuroblastoma, Rhabdomyosarcoma, Osteosarchoma, Ewing's sarcoma, …)	2.25	1.42526
198	Childhood mental disorders (Autistic spectrum disorders, ADHD)	2.25	1.42526
72	Vaginal cancer	2.25	1.42526
241	Hyperemesis gravidarum	2.25	1.42526
242	Ovarian cancer	2.25	1.42526
243	Congenital heart diseases	2.25	1.42526
11	Molar pregnancy	2.25	1.42526
50	Menstrual disorders	2.25	1.42526
74	Uterine cancer	2.25	1.42526
157	Menopause	2.25	1.42526
126	Scrotal abscess	2.18223	1.4
142	Acute renal failure	2.18223	1.4
197	Suicide and self harm	2.18223	1.4
46	Drowning	2.14645	1.38667
97	Hypothyroidism	2.14645	1.38667
117	Cataract	2.14645	1.38667
134	Peptic ulcer disease: (PUD), gastritis, and duodenitis	2.14645	1.38667
146	Liver cancer (Hepatocellular carcinoma)	2.14645	1.38667
20	Upper Gastrointestinal Bleeding	2.11068	1.37333
91	Shock (hypovolemic, septic, cardiogenic, distributive)	2.11068	1.37333
110	Glomerular diseases	2.11068	1.37333
234	Esophageal cancer	2.0749	1.36
237	Major depressive disorder	2.03913	1.34667
250	Hyperthermia (Heat cramp, heat exhaustion, heat stroke)	2.03913	1.34667
253	Hyperthyroidism	2.00335	1.33333
137	Chronic kidney disease	1.96758	1.32
177	Cold injuries (Hypothermia, Frost bite, chilblains)	1.96758	1.32
185	Poisonings (Substances of abuse)	1.96758	1.32
186	External eye disorders (Stye, hordeolum, blepharitis...)	1.96758	1.32
30	Guillain-Barre syndrome (GBS)	1.93181	1.30667
49	Asthma	1.93181	1.30667
61	Perianal disases (Hemorrhoids, anal fissure, perianal abscess …	1.93181	1.30667
62	Poisonings (Heavy metals and industrial chemicals)	1.93181	1.30667
151	Seizures and Epilepsy	1.93181	1.30667
36	Hearing impairment (Conductive, sensory neuronal)	1.89603	1.29333
83	Acute urinary retention (Urethral stricture)	1.89603	1.29333
84	Stomach cancer	1.89603	1.29333
111	Pulmonary hypertension	1.89603	1.29333
208	Osteoarthritis	1.89603	1.29333
240	Osteoporosis	1.89603	1.29333
10	Nasopharyngeal Foreign body	1.86026	1.28
130	Dysphagia	1.86026	1.28
133	Non-traumatic stupor, coma	1.86026	1.28
160	Pytriasis rosea	1.86026	1.28
180	Anxiety disorders (Generalized anxiety disorder, Post traumatic stress disorder)	1.86026	1.28
218	Hypertension and HHD	1.86026	1.28
128	Gastroesophageal reflux disease	1.82448	1.26667
155	Low back pain	1.82448	1.26667
245	Head and neck cancers	1.82448	1.26667
92	Rheumatoid arthritis	1.78871	1.25333
98	Lower Gastrointestinal Bleeding	1.78871	1.25333
115	Skin cancer	1.78871	1.25333
204	Bladder cancer	1.78871	1.25333
232	Diabetes mellitus type 1	1.78871	1.25333
244	Non Ulcer Dyspepsia (Functional dyspepsia)	1.78871	1.25333
127	Stroke (Hemorrhagic)	1.75294	1.24
150	Burn: adult	1.75294	1.24
170	Thyroid cancer	1.75294	1.24
189	Orbital disorders (endolphtalmitis, exophthalmic conditions)	1.75294	1.24
230	Dermatitis (Atopic, contact, lichen planus)	1.75294	1.24
154	Interstitial Lung disease and Sarcoidosis	1.71716	1.22667
162	Poisonings (Medical: sedatives, anticonvulsants, ...)	1.71716	1.22667
211	Schizophrenia	1.71716	1.22667
231	Bipolar disorder	1.71716	1.22667
251	Anal Cancer	1.71716	1.22667
66	Stroke (Ischemic)	1.68139	1.21333
96	Pemphigus vulgaris and other bullous skin disorders	1.68139	1.21333
119	Rhinoscleroma	1.68139	1.21333
132	External genital cysts	1.68139	1.21333
141	Deep Venous Thrombosis and Pulmonary Thromboembolism	1.68139	1.21333
153	Acute pulmonary edema (Cardiogenic, non-cardiogenic)	1.68139	1.21333
191	Non-Hodgkin lymphoma	1.68139	1.21333
201	Colon and rectum cancer	1.68139	1.21333
207	Dizziness and Vertigo	1.68139	1.21333
131	Acute Abdomen (acute appendicitis, acute pancreatitis,…)	1.64561	1.2
148	Head and neck injury	1.64561	1.2
183	Thoracic injury	1.64561	1.2
247	Sodium and potassium disorders	1.64561	1.2
248	Respiratory failure: Hypoxemic, hypercarbic	1.64561	1.2
42	Upper extremity injury	1.60984	1.18667
86	Vertebral Injuries	1.60984	1.18667
108	Infertile couple	1.60984	1.18667
112	Retinal disorders (retinal and macular degenration, diabetic retinopathy, …)	1.60984	1.18667
212	Constipation	1.60984	1.18667
215	Abdominal and pelvic injury	1.60984	1.18667
165	Diabetes mellitus type 2	1.57406	1.17333
192	Glaucoma	1.57406	1.17333
116	Chronic Stable Angina	1.53829	1.16
121	Cardiac arrhythmias	1.53829	1.16
159	Immflamatory myopathy (Polymysitis, Dermatomyositis)	1.53829	1.16
176	Acute leukemia	1.53829	1.16
213	Peripheral Neuropathies	1.53829	1.16
214	Parathyroid disorders (Calcuim, magnesium and phosphate abnormalities)	1.53829	1.16
220	Varicose veins	1.53829	1.16
235	Laryngeal disorders (Laryngitis, laryngeal paralysis...)	1.53829	1.16
236	Cardio vascular collapse (Sudden Cardiac Arrest and Sudden Cardiac Death)	1.53829	1.16
239	Psoriasis	1.53829	1.16
31	Lower limb injury	1.50252	1.14667
69	Chronic leukemia	1.50252	1.14667
80	Hodgkin lymphoma	1.50252	1.14667
85	Acid base disorders	1.50252	1.14667
102	Temporo-mandubular joint disorders (dislocation, subluxation, arthritis)	1.50252	1.14667
103	Urticaria and Angioedema	1.50252	1.14667
104	Steven Johnson and Toxic Epidermal Necrolysis	1.50252	1.14667
4	Allergic Rhinitis	1.46674	1.13333
223	Acute myocardial infarction and unstable angina	1.46674	1.13333
226	Previous Ischemic Heart Disease	1.46674	1.13333
227	Cardiomyopathy	1.46674	1.13333
233	Electrical injury	1.46674	1.13333
238	Gout and pseudogout	1.46674	1.13333
123	Peripheral Arterial Disease	1.43097	1.12
138	Non-rheumatic valvular heart heart disease	1.43097	1.12
140	Irritable Bowel Syndrome	1.43097	1.12
144	Cholelithiasis (gall stones)	1.43097	1.12
156	Epicondylitis around the elbow	1.43097	1.12
166	Achilles tendinopathy	1.43097	1.12
172	Pancreatic cancer	1.43097	1.12
175	Sleep Disorders (insomnia)	1.43097	1.12
190	Hemophilia	1.43097	1.12
193	Nephrolithiasis (Renal stones)	1.43097	1.12
45	Strabismus	1.39519	1.10667
122	Alopecia areata	1.39519	1.10667
161	Adhesive capsulitis (frozen shoulder)	1.39519	1.10667
163	Female sexual dysfunction (sexual desire, arosual)	1.39519	1.10667
120	Bone and soft tissue sarcomas	1.35942	1.09333
167	Brain and central nervous system cancer	1.35942	1.09333
184	Male sexual dysfunction (sexual desire, erectile dysfunction)	1.35942	1.09333
222	Inflammatory bowel disease (Crohn's disease, ulcerative colitis)	1.35942	1.09333
224	Myasthenia gravis	1.35942	1.09333
225	Prostatic cancer	1.35942	1.09333
229	Acne vulgaris	1.35942	1.09333
178	Kidney cancer ( renal cell carcinoma)	1.32365	1.08
187	Alzheimer's disease and other dementias	1.32365	1.08
188	Movement disorders (Parkinson's disease, dystonia, chorea...)	1.32365	1.08
195	Headache disorders (Migraine, tension type, cluster)	1.32365	1.08
196	Facial palsy (Bell's palsy)	1.32365	1.08
205	Pituitary disorders (hyperlactinoma, acromegaly)	1.32365	1.08
219	Idiopathic thrombocytopenic purpura (ITP)	1.32365	1.08
221	Testicular torsion	1.32365	1.08
17	Thrombotic thrombocytopenic purpura (TTP)	1.28787	1.06667
105	Epistaxis	1.28787	1.06667
136	Discoid Lupus	1.28787	1.06667
174	Systemic Lupus Erythematosus	1.28787	1.06667
182	Adrenal Disorders (Addison's disease, Cushing's syndrome, Primary Hyper-aldestronism)	1.28787	1.06667
217	Polycythemia	1.28787	1.06667
139	Gallbladder and biliary tract cancer	1.2521	1.05333
158	Malabsorption syndromes (lactose intolerance, exocrine pancreatic insufficiency, celiac disease, bile acid disorders, and others)	1.21632	1.04
16	Anorexia nervosa	1.18055	1.02667
43	Testicular cancer	1.18055	1.02667
90	Refractory errors (Myopia, Hypermetropia, presbyopia...)	1.18055	1.02667
124	Non traumatic spinal cord disorders	1.18055	1.02667
202	Trigeminal neuralgia	1.18055	1.02667
252	Benign prostatic hyperplasia	1.18055	1.02667
181	Bulimia nervosa	1.14477	1.01333
179	Vitiligo	1.109	1

## Sheet: Equity scores_interventions
	Intervention code	Intervention name	Standardized Equity Scores*
	1	Screening and Rx of acute malnutrition among PLW	1.94667		Rx = Treatment; Dx = Diagnosis; Mn = Management
	2	Dx & Mn of hypocalcemia in neonate	1.43
	3	Screening and Rx of acute malnutrition among adolescent	1.94667
	4	Assessment and Mn of rape vicitms	1.82667
	5	Dx & Mn of Carbon monoxide poisoning	1.66667
	6	Dx & Mn of near drowning patient	1.38667
	7	Dx & Mn of birth asphyxia	1.84
	8	Dx & Mn of epistaxis: Medical and surgical	1.06667
	9	Dx & Mn pneumonia/bronchiolitis in adults	1.66667
	10	Dx & Mn pneumonia/bronchiolitis in children	1.84
	11	Dx & Mn of Whooping cough (pertussis)	1.84
	12	Dx & Mn of Varicella (chicken pox)	1.73333
	13	Dx & Mn of helminthiasis (ascarisiasis, trichuriasis, hookwork, entrobiasis, etc.)	1.94667
	14	Mn of Meconium Aspiration Syndrome (MAS)	1.84
	15	Vitamin A Supplementation for children	1.88
	16	Mn of common Metabolic disorder	1.42555
	17	Rx for severe acute malnutrition (SAM)	1.94667
	18	Dx & Mn of TB	1.82667
	19	Mn of Pharyngitis/Tonsillitis: Adult and children	1.68
	20	Mn of post partal hemorrhage (uterine atoney, cervical tear, retained placenta)	1.70667
	21	Dx & Mn of Osteomalasia and Rickets	1.88
	22	Dx & Mn of neonatal sepsis	1.88
	23	Mn of pustules/Pyoderma	1.88
	24	Mn of Congenital Syphilis	1.88
	25	HIV testing and counselling	1.74667
	26	Routine newborn care	1.42573
	27	Removal of Hypopharyngeal, laryngeal, and esophageal Foreign Body	1.28
	28	Dx & Mn of Vaginal discharge (Chlamydial, Gonococcal & Trichomonas infections)	1.72
	29	Dx & Mn of malaria	1.82667
	30	Dx & Mn of diarrhea in chidren	1.89333
	31	Prevention, Dx & Mn of Tetanus	1.85333
	32	Basic emergency obstetric and newborn care (BEmONC)	1.70667
	33	Dx & Mn of relapsing fever	1.84
	34	Removal of Nasal and Oropharyngeal Foreign body	1.28
	35	Dx & Mn of obstructed labour	1.70667
	36	Dx & Mn of cellulitis	1.72
	37	Mn of cervical nerve root injuries in neonate	1.84
	38	Dx & Mn of lower UTI	1.50667
	39	Dx & Mn of phalangeal fractue	1.14667
	40	Dx & Mn of peri-anal abscess	1.30667
	41	Dx & Mn of acute rheumatic fever	1.86667
	42	Mn of birth injuries to skull (Cephalohematoma, and Subgaleal hemorrhage)	1.84
	43	Foreign body removal from ear	1.28
	44	Routine ANC follow-up	1.42573
	45	Immunization (BCG, OPV0, HepB-B...)	1.42573
	46	Diagnosis and Surgical Management of Necrotizing Enterocolitis	1.84
	47	Dx & Mn of neonatal Jaundice	1.4283
	48	Dx & Mn of inguinal hernia	1.2
	49	Dx & Mn of Wax impaction	1.29333
	50	Follow-up of pregnancy complicated with gestational diabetes	1.42667
	51	Dx & Mn of patella fracture	1.14667
	52	Paediatric ART	1.74667
	53	Dx and Rx of iron deficiency anemia	1.88
	54	Dx & Mn of acute otitis media	1.70667
	55	Dx & Mn of Simple Sigmoid volvulus	1.2
	56	Rx for moderate acute malnutrition	1.94667
	57	Dx & Mn of fracture of skull	1.2
	58	Early Dx & Mn club foot	1.43
	59	Dx & Mn of Mild traumatic brain Injury (concussion)	1.2
	60	Dx & Mn of hip dislocation	1.14667
	61	Dx & Mn of leshaminiasis (visceral and cutaneous)	1.85333
	62	Dx & Mn of lower abdominal pain syndrome (PID)	1.66667
	63	Dx & Mn of ankle dislocation	1.14667
	64	Dx & Mn of knee dislocation	1.14667
	65	Dx & Mn of calcanial fracture	1.14667
	66	Dx & Mn of ligament injury around the knee	1.14667
	67	Dx & Mn of mild pre eclampsia	1.58667
	68	Dx & Mn of traumatic amputation	1.18667
	69	Post exposure prophylaxis for rabies	1.68
	70	Maternal sepsis case Mn	1.78667
	71	Dx & Mn of snake, scorpion, poisonous fish envenomation	1.69333
	72	Cervical cancer screening and Rx	1.72
	73	ART Rx for adults	1.74667
	74	Mn of neonatal anemia	1.42823
	75	Pre-hospital Service: emergency patient care and trasportation	1.22667
	76	Dx & Mn of secondary and neurosyphilis (including ocular syphilis)	1.72
	77	Dx & Mn of obstetric fistula	2
	78	Dx & Mn of chronic Otitis media including Thympanoplasty	1.70667
	79	Prevention of mother-to-child HIV transmission (PMTCT)	1.74667
	80	Secondary prophylaxis in rheumatic fever and RHD	1.86667
	81	Dx & Mn of otitis externa	1.70667
	82	Dx and Rx of folic acid and vitamin B12 deficiency (megaloblastic anemia)	1.88
	83	Dx & Mn of Onchocerciasis	1.92
	84	Dx & Mn of uterine rupture	1.70667
	85	Deworming for children 12-59 months	1.94667
	86	Dx & Mn of burn injury	1.68
	87	Dx & Mn of abnormal progress of labour	1.70667
	88	Dx & Mn of trachoma	1.97333
	89	Dx & Mn of Deep Venous Thrombosis and Pulmonary Thromboembolism	1.21333
	90	Mn of pregnancy complicated with PROM	1.70667
	91	Dx & Mn Neuorblastoma	1.42667
	92	Dx & Mn of Scabies	1.96
	93	Dx and Routine care of stable COPDs	1.49333
	94	Dx and Rx of acute conjunctivitis	1.69333
	95	Dx & Mn of retinoblastoma	1.42667
	96	Dx & Mn of Appendicial Abscess: Operative under general or spinal Anesthesia	1.2
	97	Weekly iron folic acid supplementation for adolescent girls aged 10-19 years	1.88
	98	Long Lasting Insecticide-Treated Nets (LLIN)	1.82667
	99	Dx & Mn of pelvic organ prolapse in women	1.88
	100	Dx & Mn of shock in neonate	1.42667
	101	Dx & Mn of pyogenic meningitits	1.77333
	102	Mn of pregnancy complicated with IUGR	1.58667
	103	Dx & Mn of lymphatic filariasis/podoconiosis	1.93333
	104	Dx & Mn of Urethral discharge (Chlamydial, Gonococcal & Trichomonal infections)	1.72
	105	Dx & Mn of Genital Ulcer(Syphillis, Genital Herpes and LGV, Chancroid)	1.72
	106	Dx & Mn of measles	1.88
	107	Dx and Rx of cervical cancer: Stage I AND II	1.72
	108	Dx & Mn of Acute Appendicitis: Operative under General or spinal Anesthesia	1.2
	109	Mn of Neonatal Seizure	1.84
	110	Dx & Mn of ankle fracture	1.14667
	111	Dx & Mn of metatarsal fracture	1.14667
	112	Dx & Mn of severe Pre eclampsia and eclampsia	1.58667
	113	Dx & Mn of viral meningitis/meningoencephalitis	1.77333
	114	Dx & Mn of Appendicial Mass: conservative medical therapy	1.2
	115	Dx & Mn of inter trochanteric fracture	1.14667
	116	Dx & Mn of Epididymo-orchitis: medical	1.4
	117	Dx & Mn of atopic dermatitis	1.24
	118	Dx & Mn of acute anal fissure: Medical and surgical	1.30667
	119	Dx & Mn of hemorrhoids	1.30667
	120	Dx & Mn of dog, human, cat and other animals bite	1.69333
	121	Dx & Mn of Upper Gastrointestinal Bleeding	1.37333
	122	Mn of pregnancy complicated with preterm labour	1.70667
	123	Mn of Hyperemesis gravidarum	1.42667
	124	CVD risk assessment and Rx for those with high absolute risk of CVD	1.28
	125	Dx & Mn of Puerperal febrile morbidities	1.84
	126	Dx & Mn of typhoid, typhus, and paratyphoid fever	1.84
	127	Dx & Mn of Goiter	1.84
	128	Dx & Mn of Acute pyelonephritis	1.50667
	129	Dx & Mn of cholinergic and non-cholinergic poisoning	1.22667
	130	Dx & Mn of MDR and XDR TB	1.82667
	131	Dx & Mn of liver abscess	1.81333
	132	Dx & Mn of Ureteric obstruction	1.12
	133	Mn of Hemorrhagic disease of the newborn	1.42667
	134	Dx & Mn of seizures and epilepsy	1.30667
	135	Mn of acute renal failure	1.4
	136	Mn of neonatal tetanus	1.88
	137	Dx & Mn of major deppressive disorders	1.34667
	138	Dx & Mn of acute bacterial rhinosinusitis	1.56
	139	Dx & Mn of epiglottitis: medical and surgical (tracheostomy)	1.56
	140	Dx & Mn of simple upper extremity dislocation	1.18667
	141	Dx & Mn of lisfrank's fracture dislocation	1.14667
	142	Dx & Mn of neonatal Hydrocephalus	1.22667
	143	Dx & Mn of acute viral Rhinosinusitis	1.56
	144	Mn of opportunistic infections associated with HIV/AIDS	1.74667
	145	Safe Abortion care	1.70667
	146	Dx & Mn facial bone fractures and/or dislocation and injury to dentition	1.2
	147	Dx & Mn of acute urinary retention : Urethral catheterization OR Suprapubic cystostomy	1.29333
	148	Dx & Mn of Tension type headace	1.08
	149	Dx & Mn of Migraine headache	1.08
	150	Diagnosis and Rx of tonsillo-phayngitis	1.86667
	151	Dx & Mn of Intestinal obstruction in the newborn (Hirchsprung Disease): Colostomy and rectal biopsy	1.42667
	152	Screening, Dx and Rx of hypertension	1.28
	153	Dx & Mn of Intestinal Obstruction in Pediatrics age upto 3: Intussusception	1.2		Pneumatic Hydrostatic reduction for uncomplicated; laparatomy for complicated intussusception
	154	Dx & Mn of periodontal abscess/periodenitis/periapical abscess	1.64
	155	Provision of psychiatric Rx for Psychosis with catatonic feature	1.22667
	156	Dx & Mn of hepatitis C virus	1.61333
	157	Dx & Mn of cleft lip/cleft palate	1.42667
	158	Dx & Mn of superficial, skull and facial injuries	1.2		(scalp, periorbital, ear, nose, oral cavity, lip and multiple scalp lacerations)
	159	Mn of injury of neck	1.2
	160	Dx & Mn of small bowel obstruction	1.2		Small bowel (Volvulus, adhesion-late, internal hernia, intussusception, failure of conservative management…): Operative under General Anesthesia
	161	Assesment and Mn of pelvis fracure	1.18667
	162	Prevention, Dx & Mn of hepatitis B virus	1.61333
	163	Dx & Mn of acute heart failure	1.74667
	164	Dx & Mn of Guinea Worm disease	1.94667
	165	Dx & Mn of PUD	1.38667
	166	Dx and Rx of gastritis and duodenitis	1.38667
	167	Dx & Mn of abdominal trauma (abdominal organ damage and bleeding)	1.18667
	168	Dx & Mn of corneal ulcer: Medical and surgical	1.56
	169	Dx & Mn of Testicular torsion	1.08
	170	Dx & Mn of tendon injury	1.14667
	171	Dx & Mn of arm and forearm fracture	1.18667
	172	Comprehensive emergency obstetric and newborn Care (CEmONC)	1.70667
	173	Dx & Mn of Fracture, dislocation, strain and/or sprain of cervical vertebral injury	1.18667
	174	Dx & Mn of clavicular fracture	1.18667
	175	Dx & Mn of dental caries: tooth extraction	1.64
	176	Dx & Mn of femur fracture	1.14667
	177	Dx & Mn of necrotizizing fascitis	1.56
	178	Dx and Routine Mn of Asthma in children	1.30667
	179	Dx & Mn of esophageal perforation	1.2
	180	Dx & Mn of congenital heart diseases	1.17333
	181	Dx & Mn of scapular fracture	1.18667
	182	Dx and Rx of Tinea corporis/capitis	1.77333
	183	Dx & Mn of Cataract: Surgery	1.38667
	184	Dx & Mn of leprosy	1.82667
	185	Dx & Mn of acute diarrhea in adults	1.89333
	186	Dx & Mn of Alcohol use disorders	1.45333
	187	Condom distribution for the most at risk population and vulnerable groups	1.74667
	188	Dx & Mn of Generalized peritonitis from viscus perforation	1.2		(Perforated PUD, perforated appendix, Typhoid perforation, cancer perforation, TB(tuberculous) perforation, IBD (inflammatory Bowel Disease Perforation),…)
	189	Dx & Mn of hyperthyroidism	1.33333
	190	Provision of psychiatric Rx for Psychosis with acutly disturbed/aggressive/agitation or selfharm	1.22667
	191	Dx & Mn of hand infections	1.56
	192	Dx & Mn of Croup Syndrome (laryngitis, tracheatis, bronchitis)	1.50667
	193	Dx & Mn of dysmenorhea	1.42667
	194	Dx and Rx of gastroesophageal reflux disease	1.26667
	195	Dx & Mn of Pyomyositis	1.56
	196	Dx & Mn of Glaucoma	1.17333
	197	Dx & Mn of complex upper extremity dislocation	1.18667
	198	Dx & Mn of urinary incontinece	1.88
	199	Dx & Mn of Febrile Seizure: children	1.53333
	200	Dx & Mn of osteoarthritis	1.29333
	201	Provision of family planning services	1.42573
	202	Dx & Mn of chronic coronary diseases (stable angina)	1.16
	203	Breast cancer Rx: Stage 1 and 2	1.42667
	204	Dx & Mn of Wilms’ Tumour (Nephroblastoma)	1.42667
	205	Dx & Mn of laryngitis	1.16
	206	Dx & Mn of vascular injury	1.18667
	207	Dx & Mn of necrotizing ulcerative gingivitis and its complications (ludwig's Angina)	1.64
	208	Dx & Mn of laryngo-pharyngeal Reflux diesase	1.16
	209	Dx & Mn of tibial fracture	1.14667
	210	Dx & Mn of sepsis	1.78667
	211	Dx & Mn of carpal bone fracture	1.18667
	212	Vitamin A for Rx of xerophthalmia	1.88
	213	Dx & Mn of Bipolar disorders	1.22667
	214	Dx & Mn of nasopharyngeal cancer	1.26667
	215	Dx & Mn of impetigo/folliculitis/ Furuncle/carbuncle/boil abscess	1.72
	216	Dx & Mn of metacarpal and phalengial bone fractures	1.18667
	217	Dx and Routine Mn of Asthma in adults and adolescents	1.30667
	218	Mn of myoma	1.42573
	219	Dx & Mn of Gout and pseudogout	1.13333
	220	Dx & Mn of ectopic pregnancy	1.42517
	221	Dx & Mn of Anxiety disorders	1.28
	222	Dx & Mn of facial palsy	1.08
	223	Dx & Mn of acute pancreatitis	1.677
	224	Dx and Surgical Mn of Cholelithiasis and its complications(gall stones)	1.12
	225	Dx & Mn of thoracic injury (hemothorax, pneumothorax, cardiac injuries, flail chest, fractures etc.)	1.2
	226	Dx & Mn of cervical incompetence	1.42629
	227	Dx & Mn of dementia	1.08
	228	Dx & Mn of Nephrolithiasis	1.12
	229	Dx & Mn of distal radial fracture	1.18667
	230	Dx & Mn of chronic heart failure	1.44
	231	Dx & Mn of hypothyroidism	1.38667
	232	Dx & Mn of low back pain	1.26667
	233	Dx and Rx of early stage colorectal cancer: Stage I AND II	1.21333
	234	Dx & Mn of Rhabdomyosarcoma	1.42667
	235	CVD Risk assessment, Rx and follow-up care of low to high risk cases	1.28
	236	Pre-exposure prophylaxis for HIV	1.74667
	237	Dx & Mn of rheumatoid arthritis: Medical and surgical	1.25333
	238	Dx & Mn of Non-Hodgkin lymphoma	1.21333
	239	Dx and Rx of Cervical cancer: Stage III and IV	1.72
	240	Breast cancer Rx: Stage 3 and 4	1.42667
	241	Dx and Comprehensive Mn of type 2 diabetes	1.17333
	242	Dx and Rx of late stage colorectal cancer: Stage III AND IV	1.21333
	243	Dx and surgical Mn of Acute Cholecystitis	1.2
	244	Dx & Mn of acute lymphoid leukemia	1.16
	245	Mn of Rheumatic Heart Disease complications	1.86667
	246	Dx & Mn of Allergic Rhinitis	1.13333
	247	Dx & Mn of complications of CKD	1.32
	248	Dx & Mn of Acute coronory syndrome	1.13333
	249	Dx & Mn of septic arthritis	1.64
	250	Dx & Mn of Schizophrenia	1.22667
	251	Post exposure prophylaxis for HIV	1.74667
	252	Dx & Mn of osteomylitis	1.56
	253	Dx and Comprehensive Mn of Type 1 DM	1.25333
	254	Dx & Mn of benign prostatic hyperplasia	1.02667
	255	Screening for breast cancer	1.42667
	256	Dx & Mn of suspected acute ischemic stroke	1.21333
	257	Dx & Mn of Peripheral neuropathy	1.16
	258	Dx & Mn of moderate and servere traumatic brain Injury	1.2
	259	Dx & Mn of Ovarian Cancer	1.42573
	260	Dx and Rx of hypertensive heart disease	1.28
	261	Dx & Mn of suspected acute hemorrhagic stroke	1.24
	262	Rx of new cases of MI with primary Percutaneous Coronary Intervention (PCI)	1.13333
	263	Rx of cases of MI with Coronary artery bypass graft	1.13333
	264	Dx & Mn of Thoracolumbar spinal injury	1.18667
	265	Dx & Mn of acetabullar fracure (hip)	1.18667
	266	Dx & Mn of Conductive and sensorineural hearing loss	1.29333
	267	Dx & Mn of End Stage Renal Disease:Renal Transplantation	1.32
	268	Heart valve replacement surgery	1.86667
	269	Dx & Mn of End Stage Renal Disease: Dialyisis	1.32

## Sheet: CEA-Equity
	Intervention code	Intervention name	CER	Standardized Equity Scores*	Equity adjusted CEA
	1	Screening and Rx of acute malnutrition among PLW	7.1	1.94667	3.64726
	2	Dx & Mn of hypocalcemia in neonate	NA	1.43	#VALUE!
	3	Screening and Rx of acute malnutrition among adolescent	7.1	1.94667	3.64726
	4	Assessment and Mn of rape vicitms	NA	1.82667	#VALUE!
	5	Dx & Mn of Carbon monoxide poisoning	NA	1.66667	#VALUE!
	6	Dx & Mn of near drowning patient	NA	1.38667	#VALUE!
	7	Mn of birth asphyxia (resuscitation)	7	1.84	3.80435
	8	Dx & Mn of epistaxis: Medical and surgical	NA	1.06667	#VALUE!
	9	Dx & Mn pneumonia/bronchiolitis in adults	NA	1.66667	#VALUE!
	10	Dx & Mn pneumonia/bronchiolitis in children	1.5	1.84	0.815217
	11	Dx & Mn of Whooping cough (pertussis)	1.5	1.84	0.815217
	12	Dx & Mn of Varicella (chicken pox)	NA	1.73333	#VALUE!
	13	Dx & Mn of helminthiasis (ascarisiasis, trichuriasis, hookwork, entrobiasis, etc.)	1.7631	1.94667	0.905703
	14	Mn of Meconium Aspiration Syndrome (MAS)	NA	1.84	#VALUE!
	15	Vitamin A Supplementation for children	3.05229	1.88	1.62356
	16	Mn of common Metabolic disorder	3.38403	1.42555	2.37385
	17	Rx for severe acute malnutrition (SAM)	7.1	1.94667	3.64726
	18	Dx & Mn of TB	9.22639	1.82667	5.05094
	19	Mn of Pharyngitis/Tonsillitis: Adult and children	7.21915	1.68	4.29711
	20	Mn of post partal hemorrhage (uterine atoney, cervical tear, retained placenta)	6.91793	1.70667	4.05347
	21	Dx & Mn of Osteomalasia and Rickets	8.92708	1.88	4.74845
	22	Dx & Mn of neonatal sepsis	10.4895	1.88	5.57955
	23	Mn of pustules/Pyoderma	7.6703	1.88	4.07994
	24	Mn of Congenital Syphilis	10.6408	1.88	5.66
	25	HIV testing and counselling	7.37875	1.74667	4.22447
	26	Routine newborn care	6.87618	1.42573	4.82291
	27	Removal of Hypopharyngeal, laryngeal, and esophageal Foreign Body	7.64786	1.28	5.97489
	28	Dx & Mn of Vaginal discharge (Chlamydial, Gonococcal & Trichomonas infections)	8.4499	1.72	4.91273
	29	Dx & Mn of malaria	10.3176	1.82667	5.64831
	30	Dx & Mn of diarrhea in chidren	9.58724	1.89333	5.06368
	31	Prevention, Dx & Mn of Tetanus	9.72257	1.85333	5.24599
	32	Basic emergency obstetric and newborn care (BEmONC)	9.53731	1.70667	5.58827
	33	Dx & Mn of relapsing fever	10.3176	1.84	5.60738
	34	Removal of Nasal and Oropharyngeal Foreign body	7.64786	1.28	5.97489
	35	Dx & Mn of obstructed labour	14.8358	1.70667	8.69286
	36	Dx & Mn of cellulitis	10.1794	1.72	5.91827
	37	Mn of cervical nerve root injuries in neonate	15.7614	1.84	8.56597
	38	Dx & Mn of lower UTI	9.21289	1.50667	6.11475
	39	Dx & Mn of phalangeal fractue	8.26995	1.14667	7.21217
	40	Dx & Mn of peri-anal abscess	10.1794	1.30667	7.79038
	41	Dx & Mn of acute rheumatic fever	16.6293	1.86667	8.90853
	42	Mn of birth injuries to skull (Cephalohematoma, and Subgaleal hemorrhage)	15.7614	1.84	8.56597
	43	Foreign body removal from ear	7.64786	1.28	5.97489
	44	Routine ANC follow-up	11.5213	1.42573	8.08097
	45	Immunization program (BCG, polio, pentavalent, PCV, RV, measles)	58.8	1.42573	41.2419
	46	Diagnosis and Surgical Management of Necrotizing Enterocolitis	14.2543	1.84	7.74692
	47	Dx & Mn of neonatal Jaundice	17.1939	1.4283	12.038
	48	Dx & Mn of inguinal hernia	14.2543	1.2	11.8786
	49	Dx & Mn of Wax impaction	9.70969	1.29333	7.50749
	50	Follow-up of pregnancy complicated with gestational diabetes	13.7034	1.42667	9.60518
	51	Dx & Mn of patella fracture	16.4503	1.14667	14.3462
	52	Paediatric ART	21.0821	1.74667	12.0699
	53	Dx and Rx of iron deficiency anemia	19.8659	1.88	10.567
	54	Dx & Mn of acute otitis media	23.2	1.70667	13.5938
	55	Dx & Mn of Simple Sigmoid volvulus	14.7045	1.2	12.2537
	56	Rx for moderate acute malnutrition	35.2072	1.94667	18.0859
	57	Dx & Mn of fracture of skull	26.3663	1.2	21.9719
	58	Early Dx & Mn club foot	24.7258	1.43	17.2908
	59	Dx & Mn of Mild traumatic brain Injury (concussion)	25.7511	1.2	21.4592
	60	Dx & Mn of hip dislocation	26.6165	1.14667	23.2121
	61	Dx & Mn of leshaminiasis (visceral and cutaneous)	37.9478	1.85333	20.4755
	62	Dx & Mn of lower abdominal pain syndrome (PID)	34.7855	1.66667	20.8713
	63	Dx & Mn of ankle dislocation	30.5988	1.14667	26.685
	64	Dx & Mn of knee dislocation	32.4169	1.14667	28.2706
	65	Dx & Mn of calcanial fracture	31.9853	1.14667	27.8942
	66	Dx & Mn of ligament injury around the knee	21.9785	1.14667	19.1673
	67	Dx & Mn of mild pre eclampsia	36.7134	1.58667	23.1387
	68	Dx & Mn of traumatic amputation	31.6232	1.18667	26.6488
	69	Post exposure prophylaxis for rabies	39.1934	1.68	23.3294
	70	Maternal sepsis case Mn	39.9807	1.78667	22.3772
	71	Dx & Mn of snake, scorpion, poisonous fish envenomation	55.9301	1.69333	33.0296
	72	Cervical cancer screening and Rx	36.8937	1.72	21.4498
	73	ART Rx for adults	52.0178	1.74667	29.7812
	74	Mn of neonatal anemia	35.8396	1.42823	25.0937
	75	Pre-hospital Service: emergency patient care and trasportation	27.9274	1.22667	22.7669
	76	Dx & Mn of secondary and neurosyphilis (including ocular syphilis)	61.9815	1.72	36.0357
	77	Dx & Mn of obstetric fistula	60.0841	2	30.042
	78	Dx & Mn of chronic Otitis media including Thympanoplasty	45.7743	1.70667	26.8209
	79	Prevention of mother-to-child HIV transmission (PMTCT)	64.3005	1.74667	36.8133
	80	Secondary prophylaxis in rheumatic fever and RHD	49.3589	1.86667	26.4423
	81	Dx & Mn of otitis externa	45.7743	1.70667	26.8209
	82	Dx and Rx of folic acid and vitamin B12 deficiency (megaloblastic anemia)	69.2291	1.88	36.824
	83	Dx & Mn of Onchocerciasis	55.8677	1.92	29.0977
	84	Dx & Mn of uterine rupture	71.3633	1.70667	41.8144
	85	Deworming for children 12-59 months	54.55	1.94667	28.0223
	86	Dx & Mn of burn injury	57.9666	1.68	34.5039
	87	Dx & Mn of abnormal progress of labour	71.3633	1.70667	41.8144
	88	Dx & Mn of trachoma	64.3005	1.97333	32.5847
	89	Dx & Mn of Deep Venous Thrombosis and Pulmonary Thromboembolism	58.9142	1.21333	48.5556
	90	Mn of pregnancy complicated with PROM	70.8155	1.70667	41.4934
	91	Dx & Mn Neuorblastoma	58.0057	1.42667	40.6582
	92	Dx & Mn of Scabies	66.4087	1.96	33.882
	93	Dx and Routine care of stable COPDs	84.6902	1.49333	56.7122
	94	Dx and Rx of acute conjunctivitis	60.5085	1.69333	35.7334
	95	Dx & Mn of retinoblastoma	58.0057	1.42667	40.6582
	96	Dx & Mn of Appendicial Abscess: Operative under general or spinal Anesthesia	65.3546	1.2	54.4622
	97	Weekly iron folic acid supplementation for adolescent girls aged 10-19 years	69.2291	1.88	36.824
	98	Long Lasting Insecticide-Treated Nets (LLIN)	83.2744	1.82667	45.5882
	99	Dx & Mn of pelvic organ prolapse in women	112.698	1.88	59.9458
	100	Dx & Mn of shock in neonate	68.5169	1.42667	48.0259
	101	Dx & Mn of pyogenic meningitits	102.523	1.77333	57.8135
	102	Mn of pregnancy complicated with IUGR	71.3633	1.58667	44.9769
	103	Dx & Mn of lymphatic filariasis/podoconiosis	83.2744	1.93333	43.073
	104	Dx & Mn of Urethral discharge (Chlamydial, Gonococcal & Trichomonal infections)	73.4131	1.72	42.6821
	105	Dx & Mn of Genital Ulcer(Syphillis, Genital Herpes and LGV, Chancroid)	73.4131	1.72	42.6821
	106	Dx & Mn of measles	80.7671	1.88	42.9612
	107	Dx and Rx of cervical cancer: Stage I AND II	81.1526	1.72	47.1817
	108	Dx & Mn of Acute Appendicitis: Operative under General or spinal Anesthesia	76.5788	1.2	63.8157
	109	Mn of Neonatal Seizure	105	1.84	57.0652
	110	Dx & Mn of ankle fracture	73.2335	1.14667	63.8664
	111	Dx & Mn of metatarsal fracture	63.2572	1.14667	55.1662
	112	Dx & Mn of severe Pre eclampsia and eclampsia	111.588	1.58667	70.3286
	113	Dx & Mn of viral meningitis/meningoencephalitis	99.4538	1.77333	56.083
	114	Dx & Mn of Appendicial Mass: conservative medical therapy	76.5788	1.2	63.8157
	115	Dx & Mn of inter trochanteric fracture	83.8071	1.14667	73.0876
	116	Dx & Mn of Epididymo-orchitis: medical	73.4131	1.4	52.438
	117	Dx & Mn of atopic dermatitis	62.1923	1.24	50.1551
	118	Dx & Mn of acute anal fissure: Medical and surgical	86.0293	1.30667	65.8387
	119	Dx & Mn of hemorrhoids	86.0293	1.30667	65.8387
	120	Dx & Mn of dog, human, cat and other animals bite	136.81	1.69333	80.7935
	121	Dx & Mn of Upper Gastrointestinal Bleeding	114.991	1.37333	83.7311
	122	Mn of pregnancy complicated with preterm labour	99.7855	1.70667	58.468
	123	Mn of Hyperemesis gravidarum	83.6297	1.42667	58.6189
	124	CVD risk assessment and Rx for those with high absolute risk of CVD	78.0039	1.28	60.9406
	125	Dx & Mn of Puerperal febrile morbidities	127.637	1.84	69.368
	126	Dx & Mn of typhoid, typhus, and paratyphoid fever	116.794	1.84	63.4749
	127	Dx & Mn of Goiter	152.793	1.84	83.0397
	128	Dx & Mn of Acute pyelonephritis	105.524	1.50667	70.0381
	129	Dx & Mn of cholinergic and non-cholinergic poisoning	94.441	1.22667	76.9899
	130	Dx & Mn of MDR and XDR TB	135.98	1.82667	74.4415
	131	Dx & Mn of liver abscess	169.88	1.81333	93.6839
	132	Dx & Mn of Ureteric obstruction	105.524	1.12	94.2179
	133	Mn of Hemorrhagic disease of the newborn	111.05	1.42667	77.8385
	134	Dx & Mn of seizures and epilepsy	105	1.30667	80.3571
	135	Mn of acute renal failure	117.667	1.4	84.0478
	136	Mn of neonatal tetanus	180.392	1.88	95.953
	137	Dx & Mn of major deppressive disorders	107.475	1.34667	79.8081
	138	Dx & Mn of acute bacterial rhinosinusitis	130.056	1.56	83.3695
	139	Dx & Mn of epiglottitis: medical and surgical (tracheostomy)	192.351	1.56	123.302
	140	Dx & Mn of simple upper extremity dislocation	114.856	1.18667	96.7885
	141	Dx & Mn of lisfrank's fracture dislocation	139.65	1.14667	121.788
	142	Dx & Mn of neonatal Hydrocephalus	132.817	1.22667	108.275
	143	Dx & Mn of acute viral Rhinosinusitis	130.056	1.56	83.3695
	144	Mn of opportunistic infections associated with HIV/AIDS	169.88	1.74667	97.2597
	145	Safe Abortion care	151.791	1.70667	88.9403
	146	Dx & Mn facial bone fractures and/or dislocation and injury to dentition	150.031	1.2	125.026
	147	Dx & Mn of acute urinary retention : Urethral catheterization OR Suprapubic cystostomy	124.66	1.29333	96.3862
	148	Dx & Mn of Tension type headace	105	1.08	97.2222
	149	Dx & Mn of Migraine headache	105	1.08	97.2222
	150	Diagnosis and Rx of tonsillo-phayngitis	182.36	1.86667	97.6931
	151	Dx & Mn of Intestinal obstruction in the newborn (Hirchsprung Disease): Colostomy and rectal biopsy	166.549	1.42667	116.74
	152	Screening, Dx and Rx of hypertension	128.601	1.28	100.47
	153	Dx & Mn of Intestinal Obstruction in Pediatrics age upto 3: Intussusception	184.469	1.2	153.724
	154	Dx & Mn of periodontal abscess/periodenitis/periapical abscess	209.361	1.64	127.659
	155	Provision of psychiatric Rx for Psychosis with catatonic feature	177.119	1.22667	144.39
	156	Dx & Mn of hepatitis C virus	237.077	1.61333	146.948
	157	Dx & Mn of cleft lip/cleft palate	175.909	1.42667	123.301
	158	Dx & Mn of superficial, skull and facial injuries	150.031	1.2	125.026
	159	Mn of injury of neck	150.031	1.2	125.026
	160	Dx & Mn of small bowel obstruction	223.26	1.2	186.05
	161	Assesment and Mn of pelvis fracure	205.64	1.18667	173.292
	162	Prevention, Dx & Mn of hepatitis B virus	303.064	1.61333	187.85
	163	Dx & Mn of acute heart failure	286.638	1.74667	164.106
	164	Dx & Mn of Guinea Worm disease	247.715	1.94667	127.251
	165	Dx & Mn of PUD	184.37	1.38667	132.959
	166	Dx and Rx of gastritis and duodenitis	184.37	1.38667	132.959
	167	Dx & Mn of abdominal trauma (abdominal organ damage and bleeding)	214.258	1.18667	180.555
	168	Dx & Mn of corneal ulcer: Medical and surgical	240.336	1.56	154.062
	169	Dx & Mn of Testicular torsion	214.258	1.08	198.387
	170	Dx & Mn of tendon injury	205.64	1.14667	179.337
	171	Dx & Mn of arm and forearm fracture	205.64	1.18667	173.292
	172	Comprehensive emergency obstetric and newborn Care (CEmONC)	269.851	1.70667	158.116
	173	Dx & Mn of Fracture, dislocation, strain and/or sprain of cervical vertebral injury	205.64	1.18667	173.292
	174	Dx & Mn of clavicular fracture	205.64	1.18667	173.292
	175	Dx & Mn of dental caries: tooth extraction	240.925	1.64	146.906
	176	Dx & Mn of femur fracture	205.64	1.14667	179.337
	177	Dx & Mn of necrotizizing fascitis	354.187	1.56	227.043
	178	Dx and Routine Mn of Asthma in children	254.578	1.30667	194.83
	179	Dx & Mn of esophageal perforation	245.621	1.2	204.684
	180	Dx & Mn of congenital heart diseases	190.793	1.17333	162.608
	181	Dx & Mn of scapular fracture	205.64	1.18667	173.292
	182	Dx and Rx of Tinea corporis/capitis	290.754	1.77333	163.959
	183	Dx & Mn of Cataract: Surgery	278.284	1.38667	200.686
	184	Dx & Mn of leprosy	500.392	1.82667	273.937
	185	Dx & Mn of acute diarrhea in adults	347.801	1.89333	183.698
	186	Dx & Mn of Alcohol use disorders	388.357	1.45333	267.218
	187	Condom distribution for the most at risk population and vulnerable groups	339.422	1.74667	194.326
	188	Dx & Mn of Generalized peritonitis from viscus perforation	354.187	1.2	295.155
	189	Dx & Mn of hyperthyroidism	382.311	1.33333	286.734
	190	Provision of psychiatric Rx for Psychosis with acutly disturbed/aggressive/agitation or selfharm	308.668	1.22667	251.631
	191	Dx & Mn of hand infections	498.593	1.56	319.611
	192	Dx & Mn of Croup Syndrome (laryngitis, tracheatis, bronchitis)	340.803	1.50667	226.197
	193	Dx & Mn of dysmenorhea	300.42	1.42667	210.575
	194	Dx and Rx of gastroesophageal reflux disease	324.199	1.26667	255.946
	195	Dx & Mn of Pyomyositis	561.366	1.56	359.85
	196	Dx & Mn of Glaucoma	311.902	1.17333	265.826
	197	Dx & Mn of complex upper extremity dislocation	391.786	1.18667	330.157
	198	Dx & Mn of urinary incontinece	533.855	1.88	283.965
	199	Dx & Mn of Febrile Seizure: children	358.769	1.53333	233.98
	200	Dx & Mn of osteoarthritis	325.168	1.29333	251.418
	201	Family planning	1.2	1.42573	0.841672
	202	Dx & Mn of chronic coronary diseases (stable angina)	426.03	1.16	367.268
	203	Breast cancer Rx: Stage 1 and 2	385.803	1.42667	270.423
	204	Dx & Mn of Wilms’ Tumour (Nephroblastoma)	417.168	1.42667	292.408
	205	Dx & Mn of laryngitis	340.803	1.16	293.796
	206	Dx & Mn of vascular injury	421.643	1.18667	355.317
	207	Dx & Mn of necrotizing ulcerative gingivitis and its complications (ludwig's Angina)	482.823	1.64	294.404
	208	Dx & Mn of laryngo-pharyngeal Reflux diesase	324.199	1.16	279.482
	209	Dx & Mn of tibial fracture	504.008	1.14667	439.542
	210	Dx & Mn of sepsis	782.85	1.78667	438.162
	211	Dx & Mn of carpal bone fracture	449.798	1.18667	379.044
	212	Vitamin A for Rx of xerophthalmia	571.726	1.88	304.11
	213	Dx & Mn of Bipolar disorders	573.056	1.22667	467.165
	214	Dx & Mn of nasopharyngeal cancer	458.536	1.26667	362.002
	215	Dx & Mn of impetigo/folliculitis/ Furuncle/carbuncle/boil abscess	599.844	1.72	348.747
	216	Dx & Mn of metacarpal and phalengial bone fractures	501.722	1.18667	422.799
	217	Dx and Routine Mn of Asthma in adults and adolescents	650.008	1.30667	497.455
	218	Mn of myoma	685.972	1.42573	481.136
	219	Dx & Mn of Gout and pseudogout	487.441	1.13333	430.095
	220	Dx & Mn of ectopic pregnancy	722.274	1.42517	506.797
	221	Dx & Mn of Anxiety disorders	573.056	1.28	447.7
	222	Dx & Mn of facial palsy	497.609	1.08	460.749
	223	Dx & Mn of acute pancreatitis	858.666	1.677	512.025
	224	Dx and Surgical Mn of Cholelithiasis and its complications(gall stones)	858.666	1.12	766.666
	225	Dx & Mn of thoracic injury (hemothorax, pneumothorax, cardiac injuries, flail chest, fractures etc.)	813.211	1.2	677.676
	226	Dx & Mn of cervical incompetence	811	1.42629	568.607
	227	Dx & Mn of dementia	809	1.08	749.074
	228	Dx & Mn of Nephrolithiasis	858.666	1.12	766.666
	229	Dx & Mn of distal radial fracture	814.189	1.18667	686.114
	230	Dx & Mn of chronic heart failure	1037.69	1.44	720.619
	231	Dx & Mn of hypothyroidism	798.654	1.38667	575.952
	232	Dx & Mn of low back pain	765.158	1.26667	604.072
	233	Dx and Rx of early stage colorectal cancer: Stage I AND II	825.366	1.21333	680.246
	234	Dx & Mn of Rhabdomyosarcoma	1157.51	1.42667	811.336
	235	CVD Risk assessment, Rx and follow-up care of low to high risk cases	767.39	1.28	599.523
	236	Pre-exposure prophylaxis	1297	1.74667	742.557
	237	Dx & Mn of rheumatoid arthritis: Medical and surgical	1175.54	1.25333	937.928
	238	Dx & Mn of Non-Hodgkin lymphoma	849.289	1.21333	699.964
	239	Dx and Rx of Cervical cancer: Stage III and IV	1216.65	1.72	707.355
	240	Breast cancer Rx: Stage 3 and 4	1087.84	1.42667	762.503
	241	Dx and Comprehensive Mn of type 2 diabetes	1138.45	1.17333	970.267
	242	Dx and Rx of late stage colorectal cancer: Stage III AND IV	1049.89	1.21333	865.294
	243	Dx and surgical Mn of Acute Cholecystitis	1585.02	1.2	1320.85
	244	Dx & Mn of acute lymphoid leukemia	1144.76	1.16	986.862
	245	Mn of Rheumatic Heart Disease complications	3215.43	1.86667	1722.55
	246	Dx & Mn of Allergic Rhinitis	1341.25	1.13333	1183.46
	247	Dx & Mn of complications of CKD	2234.36	1.32	1692.7
	248	Dx & Mn of Acute coronory syndrome	2072.7	1.13333	1828.85
	249	Dx & Mn of septic arthritis	3147.56	1.64	1919.25
	250	Dx & Mn of Schizophrenia	2185.57	1.22667	1781.72
	251	Post exposure prophylaxis for HIV	2964.15	1.74667	1697.03
	252	Dx & Mn of osteomylitis	3147.56	1.56	2017.67
	253	Dx and Comprehensive Mn of Type 1 DM	2530.39	1.25333	2018.93
	254	Dx & Mn of benign prostatic hyperplasia	1996.84	1.02667	1944.98
	255	Screening for breast cancer	2322.2	1.42667	1627.71
	256	Dx & Mn of suspected acute ischemic stroke	2538.29	1.21333	2092
	257	Dx & Mn of Peripheral neuropathy	2261.12	1.16	1949.25
	258	Dx & Mn of moderate and servere traumatic brain Injury	3474.14	1.2	2895.11
	259	Dx & Mn of Ovarian Cancer	3201.48	1.42573	2245.5
	260	Dx and Rx of hypertensive heart disease	2932.39	1.28	2290.93
	261	Dx & Mn of suspected acute hemorrhagic stroke	3510.2	1.24	2830.81
	262	Rx of new cases of MI with primary Percutaneous Coronary Intervention (PCI)	3579.03	1.13333	3157.96
	263	Rx of cases of MI with Coronary artery bypass graft	6001.89	1.13333	5295.79
	264	Dx & Mn of Thoracolumbar spinal injury	10076.4	1.18667	8491.38
	265	Dx & Mn of acetabullar fracure (hip)	8353.8	1.18667	7039.72
	266	Dx & Mn of Conductive and sensorineural hearing loss	12976.7	1.29333	10033.5
	267	Dx & Mn of End Stage Renal Disease:Renal Transplantation	20149.6	1.32	15264.9
	268	Heart valve replacement surgery	29326.4	1.86667	15710.6
	269	Dx & Mn of End Stage Renal Disease: Dialyisis	54433.3	1.32	41237.3
	270	Provision of HPV vaccine	13.75	1.72	7.99419

## Sheet: Equity adjusted CEA
	Intervention code	Intervention name	CER	Standardized Equity Scores*	Equity adjusted CEA
	1	Screening and Rx of acute malnutrition among PLW	7.1	1.94667	3.64726
	2	Dx & Mn of hypocalcemia in neonate	NA	1.43	#VALUE!
	3	Screening and Rx of acute malnutrition among adolescent	7.1	1.94667	3.64726
	4	Assessment and Mn of rape vicitms	NA	1.82667	#VALUE!
	5	Dx & Mn of Carbon monoxide poisoning	NA	1.66667	#VALUE!
	6	Dx & Mn of near drowning patient	NA	1.38667	#VALUE!
	7	Mn of birth asphyxia (resuscitation)	7	1.84	3.80435
	8	Dx & Mn of epistaxis: Medical and surgical	NA	1.06667	#VALUE!
	9	Dx & Mn pneumonia/bronchiolitis in adults	NA	1.66667	#VALUE!
	10	Dx & Mn pneumonia/bronchiolitis in children	1.5	1.84	0.815217
	11	Dx & Mn of Whooping cough (pertussis)	1.5	1.84	0.815217
	12	Dx & Mn of Varicella (chicken pox)	NA	1.73333	#VALUE!
	13	Dx & Mn of helminthiasis (ascarisiasis, trichuriasis, hookwork, entrobiasis, etc.)	1.7631	1.94667	0.905703
	14	Mn of Meconium Aspiration Syndrome (MAS)	NA	1.84	#VALUE!
	15	Vitamin A Supplementation for children	3.05229	1.88	1.62356
	16	Mn of common Metabolic disorder	3.38403	1.42555	2.37385
	17	Rx for severe acute malnutrition (SAM)	7.1	1.94667	3.64726
	18	Dx & Mn of TB	9.22639	1.82667	5.05094
	19	Mn of Pharyngitis/Tonsillitis: Adult and children	7.21915	1.68	4.29711
	20	Mn of post partal hemorrhage (uterine atoney, cervical tear, retained placenta)	6.91793	1.70667	4.05347
	21	Dx & Mn of Osteomalasia and Rickets	8.92708	1.88	4.74845
	22	Dx & Mn of neonatal sepsis	10.4895	1.88	5.57955
	23	Mn of pustules/Pyoderma	7.6703	1.88	4.07994
	24	Mn of Congenital Syphilis	10.6408	1.88	5.66
	25	HIV testing and counselling	7.37875	1.74667	4.22447
	26	Routine newborn care	6.87618	1.42573	4.82291
	27	Removal of Hypopharyngeal, laryngeal, and esophageal Foreign Body	7.64786	1.28	5.97489
	28	Dx & Mn of Vaginal discharge (Chlamydial, Gonococcal & Trichomonas infections)	8.4499	1.72	4.91273
	29	Dx & Mn of malaria	10.3176	1.82667	5.64831
	30	Dx & Mn of diarrhea in chidren	9.58724	1.89333	5.06368
	31	Prevention, Dx & Mn of Tetanus	9.72257	1.85333	5.24599
	32	Basic emergency obstetric and newborn care (BEmONC)	9.53731	1.70667	5.58827
	33	Dx & Mn of relapsing fever	10.3176	1.84	5.60738
	34	Removal of Nasal and Oropharyngeal Foreign body	7.64786	1.28	5.97489
	35	Dx & Mn of obstructed labour	14.8358	1.70667	8.69286
	36	Dx & Mn of cellulitis	10.1794	1.72	5.91827
	37	Mn of cervical nerve root injuries in neonate	15.7614	1.84	8.56597
	38	Dx & Mn of lower UTI	9.21289	1.50667	6.11475
	39	Dx & Mn of phalangeal fractue	8.26995	1.14667	7.21217
	40	Dx & Mn of peri-anal abscess	10.1794	1.30667	7.79038
	41	Dx & Mn of acute rheumatic fever	16.6293	1.86667	8.90853
	42	Mn of birth injuries to skull (Cephalohematoma, and Subgaleal hemorrhage)	15.7614	1.84	8.56597
	43	Foreign body removal from ear	7.64786	1.28	5.97489
	44	Routine ANC follow-up	11.5213	1.42573	8.08097
	45	Immunization program (BCG, polio, pentavalent, PCV, RV, measles)	58.8	1.42573	41.2419
	46	Diagnosis and Surgical Management of Necrotizing Enterocolitis	14.2543	1.84	7.74692
	47	Dx & Mn of neonatal Jaundice	17.1939	1.4283	12.038
	48	Dx & Mn of inguinal hernia	14.2543	1.2	11.8786
	49	Dx & Mn of Wax impaction	9.70969	1.29333	7.50749
	50	Follow-up of pregnancy complicated with gestational diabetes	13.7034	1.42667	9.60518
	51	Dx & Mn of patella fracture	16.4503	1.14667	14.3462
	52	Paediatric ART	21.0821	1.74667	12.0699
	53	Dx and Rx of iron deficiency anemia	19.8659	1.88	10.567
	54	Dx & Mn of acute otitis media	23.2	1.70667	13.5938
	55	Dx & Mn of Simple Sigmoid volvulus	14.7045	1.2	12.2537
	56	Rx for moderate acute malnutrition	35.2072	1.94667	18.0859
	57	Dx & Mn of fracture of skull	26.3663	1.2	21.9719
	58	Early Dx & Mn club foot	24.7258	1.43	17.2908
	59	Dx & Mn of Mild traumatic brain Injury (concussion)	25.7511	1.2	21.4592
	60	Dx & Mn of hip dislocation	26.6165	1.14667	23.2121
	61	Dx & Mn of leshaminiasis (visceral and cutaneous)	37.9478	1.85333	20.4755
	62	Dx & Mn of lower abdominal pain syndrome (PID)	34.7855	1.66667	20.8713
	63	Dx & Mn of ankle dislocation	30.5988	1.14667	26.685
	64	Dx & Mn of knee dislocation	32.4169	1.14667	28.2706
	65	Dx & Mn of calcanial fracture	31.9853	1.14667	27.8942
	66	Dx & Mn of ligament injury around the knee	21.9785	1.14667	19.1673
	67	Dx & Mn of mild pre eclampsia	36.7134	1.58667	23.1387
	68	Dx & Mn of traumatic amputation	31.6232	1.18667	26.6488
	69	Post exposure prophylaxis for rabies	39.1934	1.68	23.3294
	70	Maternal sepsis case Mn	39.9807	1.78667	22.3772
	71	Dx & Mn of snake, scorpion, poisonous fish envenomation	55.9301	1.69333	33.0296
	72	Cervical cancer screening and Rx	36.8937	1.72	21.4498
	73	ART Rx for adults	52.0178	1.74667	29.7812
	74	Mn of neonatal anemia	35.8396	1.42823	25.0937
	75	Pre-hospital Service: emergency patient care and trasportation	27.9274	1.22667	22.7669
	76	Dx & Mn of secondary and neurosyphilis (including ocular syphilis)	61.9815	1.72	36.0357
	77	Dx & Mn of obstetric fistula	60.0841	2	30.042
	78	Dx & Mn of chronic Otitis media including Thympanoplasty	45.7743	1.70667	26.8209
	79	Prevention of mother-to-child HIV transmission (PMTCT)	64.3005	1.74667	36.8133
	80	Secondary prophylaxis in rheumatic fever and RHD	49.3589	1.86667	26.4423
	81	Dx & Mn of otitis externa	45.7743	1.70667	26.8209
	82	Dx and Rx of folic acid and vitamin B12 deficiency (megaloblastic anemia)	69.2291	1.88	36.824
	83	Dx & Mn of Onchocerciasis	55.8677	1.92	29.0977
	84	Dx & Mn of uterine rupture	71.3633	1.70667	41.8144
	85	Deworming for children 12-59 months	54.55	1.94667	28.0223
	86	Dx & Mn of burn injury	57.9666	1.68	34.5039
	87	Dx & Mn of abnormal progress of labour	71.3633	1.70667	41.8144
	88	Dx & Mn of trachoma	64.3005	1.97333	32.5847
	89	Dx & Mn of Deep Venous Thrombosis and Pulmonary Thromboembolism	58.9142	1.21333	48.5556
	90	Mn of pregnancy complicated with PROM	70.8155	1.70667	41.4934
	91	Dx & Mn Neuorblastoma	58.0057	1.42667	40.6582
	92	Dx & Mn of Scabies	66.4087	1.96	33.882
	93	Dx and Routine care of stable COPDs	84.6902	1.49333	56.7122
	94	Dx and Rx of acute conjunctivitis	60.5085	1.69333	35.7334
	95	Dx & Mn of retinoblastoma	58.0057	1.42667	40.6582
	96	Dx & Mn of Appendicial Abscess: Operative under general or spinal Anesthesia	65.3546	1.2	54.4622
	97	Weekly iron folic acid supplementation for adolescent girls aged 10-19 years	69.2291	1.88	36.824
	98	Long Lasting Insecticide-Treated Nets (LLIN)	83.2744	1.82667	45.5882
	99	Dx & Mn of pelvic organ prolapse in women	112.698	1.88	59.9458
	100	Dx & Mn of shock in neonate	68.5169	1.42667	48.0259
	101	Dx & Mn of pyogenic meningitits	102.523	1.77333	57.8135
	102	Mn of pregnancy complicated with IUGR	71.3633	1.58667	44.9769
	103	Dx & Mn of lymphatic filariasis/podoconiosis	83.2744	1.93333	43.073
	104	Dx & Mn of Urethral discharge (Chlamydial, Gonococcal & Trichomonal infections)	73.4131	1.72	42.6821
	105	Dx & Mn of Genital Ulcer(Syphillis, Genital Herpes and LGV, Chancroid)	73.4131	1.72	42.6821
	106	Dx & Mn of measles	80.7671	1.88	42.9612
	107	Dx and Rx of cervical cancer: Stage I AND II	81.1526	1.72	47.1817
	108	Dx & Mn of Acute Appendicitis: Operative under General or spinal Anesthesia	76.5788	1.2	63.8157
	109	Mn of Neonatal Seizure	105	1.84	57.0652
	110	Dx & Mn of ankle fracture	73.2335	1.14667	63.8664
	111	Dx & Mn of metatarsal fracture	63.2572	1.14667	55.1662
	112	Dx & Mn of severe Pre eclampsia and eclampsia	111.588	1.58667	70.3286
	113	Dx & Mn of viral meningitis/meningoencephalitis	99.4538	1.77333	56.083
	114	Dx & Mn of Appendicial Mass: conservative medical therapy	76.5788	1.2	63.8157
	115	Dx & Mn of inter trochanteric fracture	83.8071	1.14667	73.0876
	116	Dx & Mn of Epididymo-orchitis: medical	73.4131	1.4	52.438
	117	Dx & Mn of atopic dermatitis	62.1923	1.24	50.1551
	118	Dx & Mn of acute anal fissure: Medical and surgical	86.0293	1.30667	65.8387
	119	Dx & Mn of hemorrhoids	86.0293	1.30667	65.8387
	120	Dx & Mn of dog, human, cat and other animals bite	136.81	1.69333	80.7935
	121	Dx & Mn of Upper Gastrointestinal Bleeding	114.991	1.37333	83.7311
	122	Mn of pregnancy complicated with preterm labour	99.7855	1.70667	58.468
	123	Mn of Hyperemesis gravidarum	83.6297	1.42667	58.6189
	124	CVD risk assessment and Rx for those with high absolute risk of CVD	78.0039	1.28	60.9406
	125	Dx & Mn of Puerperal febrile morbidities	127.637	1.84	69.368
	126	Dx & Mn of typhoid, typhus, and paratyphoid fever	116.794	1.84	63.4749
	127	Dx & Mn of Goiter	152.793	1.84	83.0397
	128	Dx & Mn of Acute pyelonephritis	105.524	1.50667	70.0381
	129	Dx & Mn of cholinergic and non-cholinergic poisoning	94.441	1.22667	76.9899
	130	Dx & Mn of MDR and XDR TB	135.98	1.82667	74.4415
	131	Dx & Mn of liver abscess	169.88	1.81333	93.6839
	132	Dx & Mn of Ureteric obstruction	105.524	1.12	94.2179
	133	Mn of Hemorrhagic disease of the newborn	111.05	1.42667	77.8385
	134	Dx & Mn of seizures and epilepsy	105	1.30667	80.3571
	135	Mn of acute renal failure	117.667	1.4	84.0478
	136	Mn of neonatal tetanus	180.392	1.88	95.953
	137	Dx & Mn of major deppressive disorders	107.475	1.34667	79.8081
	138	Dx & Mn of acute bacterial rhinosinusitis	130.056	1.56	83.3695
	139	Dx & Mn of epiglottitis: medical and surgical (tracheostomy)	192.351	1.56	123.302
	140	Dx & Mn of simple upper extremity dislocation	114.856	1.18667	96.7885
	141	Dx & Mn of lisfrank's fracture dislocation	139.65	1.14667	121.788
	142	Dx & Mn of neonatal Hydrocephalus	132.817	1.22667	108.275
	143	Dx & Mn of acute viral Rhinosinusitis	130.056	1.56	83.3695
	144	Mn of opportunistic infections associated with HIV/AIDS	169.88	1.74667	97.2597
	145	Safe Abortion care	151.791	1.70667	88.9403
	146	Dx & Mn facial bone fractures and/or dislocation and injury to dentition	150.031	1.2	125.026
	147	Dx & Mn of acute urinary retention : Urethral catheterization OR Suprapubic cystostomy	124.66	1.29333	96.3862
	148	Dx & Mn of Tension type headace	105	1.08	97.2222
	149	Dx & Mn of Migraine headache	105	1.08	97.2222
	150	Diagnosis and Rx of tonsillo-phayngitis	182.36	1.86667	97.6931
	151	Dx & Mn of Intestinal obstruction in the newborn (Hirchsprung Disease): Colostomy and rectal biopsy	166.549	1.42667	116.74
	152	Screening, Dx and Rx of hypertension	128.601	1.28	100.47
	153	Dx & Mn of Intestinal Obstruction in Pediatrics age upto 3: Intussusception	184.469	1.2	153.724
	154	Dx & Mn of periodontal abscess/periodenitis/periapical abscess	209.361	1.64	127.659
	155	Provision of psychiatric Rx for Psychosis with catatonic feature	177.119	1.22667	144.39
	156	Dx & Mn of hepatitis C virus	237.077	1.61333	146.948
	157	Dx & Mn of cleft lip/cleft palate	175.909	1.42667	123.301
	158	Dx & Mn of superficial, skull and facial injuries	150.031	1.2	125.026
	159	Mn of injury of neck	150.031	1.2	125.026
	160	Dx & Mn of small bowel obstruction	223.26	1.2	186.05
	161	Assesment and Mn of pelvis fracure	205.64	1.18667	173.292
	162	Prevention, Dx & Mn of hepatitis B virus	303.064	1.61333	187.85
	163	Dx & Mn of acute heart failure	286.638	1.74667	164.106
	164	Dx & Mn of Guinea Worm disease	247.715	1.94667	127.251
	165	Dx & Mn of PUD	184.37	1.38667	132.959
	166	Dx and Rx of gastritis and duodenitis	184.37	1.38667	132.959
	167	Dx & Mn of abdominal trauma (abdominal organ damage and bleeding)	214.258	1.18667	180.555
	168	Dx & Mn of corneal ulcer: Medical and surgical	240.336	1.56	154.062
	169	Dx & Mn of Testicular torsion	214.258	1.08	198.387
	170	Dx & Mn of tendon injury	205.64	1.14667	179.337
	171	Dx & Mn of arm and forearm fracture	205.64	1.18667	173.292
	172	Comprehensive emergency obstetric and newborn Care (CEmONC)	269.851	1.70667	158.116
	173	Dx & Mn of Fracture, dislocation, strain and/or sprain of cervical vertebral injury	205.64	1.18667	173.292
	174	Dx & Mn of clavicular fracture	205.64	1.18667	173.292
	175	Dx & Mn of dental caries: tooth extraction	240.925	1.64	146.906
	176	Dx & Mn of femur fracture	205.64	1.14667	179.337
	177	Dx & Mn of necrotizizing fascitis	354.187	1.56	227.043
	178	Dx and Routine Mn of Asthma in children	254.578	1.30667	194.83
	179	Dx & Mn of esophageal perforation	245.621	1.2	204.684
	180	Dx & Mn of congenital heart diseases	190.793	1.17333	162.608
	181	Dx & Mn of scapular fracture	205.64	1.18667	173.292
	182	Dx and Rx of Tinea corporis/capitis	290.754	1.77333	163.959
	183	Dx & Mn of Cataract: Surgery	278.284	1.38667	200.686
	184	Dx & Mn of leprosy	500.392	1.82667	273.937
	185	Dx & Mn of acute diarrhea in adults	347.801	1.89333	183.698
	186	Dx & Mn of Alcohol use disorders	388.357	1.45333	267.218
	187	Condom distribution for the most at risk population and vulnerable groups	339.422	1.74667	194.326
	188	Dx & Mn of Generalized peritonitis from viscus perforation	354.187	1.2	295.155
	189	Dx & Mn of hyperthyroidism	382.311	1.33333	286.734
	190	Provision of psychiatric Rx for Psychosis with acutly disturbed/aggressive/agitation or selfharm	308.668	1.22667	251.631
	191	Dx & Mn of hand infections	498.593	1.56	319.611
	192	Dx & Mn of Croup Syndrome (laryngitis, tracheatis, bronchitis)	340.803	1.50667	226.197
	193	Dx & Mn of dysmenorhea	300.42	1.42667	210.575
	194	Dx and Rx of gastroesophageal reflux disease	324.199	1.26667	255.946
	195	Dx & Mn of Pyomyositis	561.366	1.56	359.85
	196	Dx & Mn of Glaucoma	311.902	1.17333	265.826
	197	Dx & Mn of complex upper extremity dislocation	391.786	1.18667	330.157
	198	Dx & Mn of urinary incontinece	533.855	1.88	283.965
	199	Dx & Mn of Febrile Seizure: children	358.769	1.53333	233.98
	200	Dx & Mn of osteoarthritis	325.168	1.29333	251.418
	201	Family planning	1.2	1.42573	0.841672
	202	Dx & Mn of chronic coronary diseases (stable angina)	426.03	1.16	367.268
	203	Breast cancer Rx: Stage 1 and 2	385.803	1.42667	270.423
	204	Dx & Mn of Wilms’ Tumour (Nephroblastoma)	417.168	1.42667	292.408
	205	Dx & Mn of laryngitis	340.803	1.16	293.796
	206	Dx & Mn of vascular injury	421.643	1.18667	355.317
	207	Dx & Mn of necrotizing ulcerative gingivitis and its complications (ludwig's Angina)	482.823	1.64	294.404
	208	Dx & Mn of laryngo-pharyngeal Reflux diesase	324.199	1.16	279.482
	209	Dx & Mn of tibial fracture	504.008	1.14667	439.542
	210	Dx & Mn of sepsis	782.85	1.78667	438.162
	211	Dx & Mn of carpal bone fracture	449.798	1.18667	379.044
	212	Vitamin A for Rx of xerophthalmia	571.726	1.88	304.11
	213	Dx & Mn of Bipolar disorders	573.056	1.22667	467.165
	214	Dx & Mn of nasopharyngeal cancer	458.536	1.26667	362.002
	215	Dx & Mn of impetigo/folliculitis/ Furuncle/carbuncle/boil abscess	599.844	1.72	348.747
	216	Dx & Mn of metacarpal and phalengial bone fractures	501.722	1.18667	422.799
	217	Dx and Routine Mn of Asthma in adults and adolescents	650.008	1.30667	497.455
	218	Mn of myoma	685.972	1.42573	481.136
	219	Dx & Mn of Gout and pseudogout	487.441	1.13333	430.095
	220	Dx & Mn of ectopic pregnancy	722.274	1.42517	506.797
	221	Dx & Mn of Anxiety disorders	573.056	1.28	447.7
	222	Dx & Mn of facial palsy	497.609	1.08	460.749
	223	Dx & Mn of acute pancreatitis	858.666	1.677	512.025
	224	Dx and Surgical Mn of Cholelithiasis and its complications(gall stones)	858.666	1.12	766.666
	225	Dx & Mn of thoracic injury (hemothorax, pneumothorax, cardiac injuries, flail chest, fractures etc.)	813.211	1.2	677.676
	226	Dx & Mn of cervical incompetence	811	1.42629	568.607
	227	Dx & Mn of dementia	809	1.08	749.074
	228	Dx & Mn of Nephrolithiasis	858.666	1.12	766.666
	229	Dx & Mn of distal radial fracture	814.189	1.18667	686.114
	230	Dx & Mn of chronic heart failure	1037.69	1.44	720.619
	231	Dx & Mn of hypothyroidism	798.654	1.38667	575.952
	232	Dx & Mn of low back pain	765.158	1.26667	604.072
	233	Dx and Rx of early stage colorectal cancer: Stage I AND II	825.366	1.21333	680.246
	234	Dx & Mn of Rhabdomyosarcoma	1157.51	1.42667	811.336
	235	CVD Risk assessment, Rx and follow-up care of low to high risk cases	767.39	1.28	599.523
	236	Pre-exposure prophylaxis	1297	1.74667	742.557
	237	Dx & Mn of rheumatoid arthritis: Medical and surgical	1175.54	1.25333	937.928
	238	Dx & Mn of Non-Hodgkin lymphoma	849.289	1.21333	699.964
	239	Dx and Rx of Cervical cancer: Stage III and IV	1216.65	1.72	707.355
	240	Breast cancer Rx: Stage 3 and 4	1087.84	1.42667	762.503
	241	Dx and Comprehensive Mn of type 2 diabetes	1138.45	1.17333	970.267
	242	Dx and Rx of late stage colorectal cancer: Stage III AND IV	1049.89	1.21333	865.294
	243	Dx and surgical Mn of Acute Cholecystitis	1585.02	1.2	1320.85
	244	Dx & Mn of acute lymphoid leukemia	1144.76	1.16	986.862
	245	Mn of Rheumatic Heart Disease complications	3215.43	1.86667	1722.55
	246	Dx & Mn of Allergic Rhinitis	1341.25	1.13333	1183.46
	247	Dx & Mn of complications of CKD	2234.36	1.32	1692.7
	248	Dx & Mn of Acute coronory syndrome	2072.7	1.13333	1828.85
	249	Dx & Mn of septic arthritis	3147.56	1.64	1919.25
	250	Dx & Mn of Schizophrenia	2185.57	1.22667	1781.72
	251	Post exposure prophylaxis for HIV	2964.15	1.74667	1697.03
	252	Dx & Mn of osteomylitis	3147.56	1.56	2017.67
	253	Dx and Comprehensive Mn of Type 1 DM	2530.39	1.25333	2018.93
	254	Dx & Mn of benign prostatic hyperplasia	1996.84	1.02667	1944.98
	255	Screening for breast cancer	2322.2	1.42667	1627.71
	256	Dx & Mn of suspected acute ischemic stroke	2538.29	1.21333	2092
	257	Dx & Mn of Peripheral neuropathy	2261.12	1.16	1949.25
	258	Dx & Mn of moderate and servere traumatic brain Injury	3474.14	1.2	2895.11
	259	Dx & Mn of Ovarian Cancer	3201.48	1.42573	2245.5
	260	Dx and Rx of hypertensive heart disease	2932.39	1.28	2290.93
	261	Dx & Mn of suspected acute hemorrhagic stroke	3510.2	1.24	2830.81
	262	Rx of new cases of MI with primary Percutaneous Coronary Intervention (PCI)	3579.03	1.13333	3157.96
	263	Rx of cases of MI with Coronary artery bypass graft	6001.89	1.13333	5295.79
	264	Dx & Mn of Thoracolumbar spinal injury	10076.4	1.18667	8491.38
	265	Dx & Mn of acetabullar fracure (hip)	8353.8	1.18667	7039.72
	266	Dx & Mn of Conductive and sensorineural hearing loss	12976.7	1.29333	10033.5
	267	Dx & Mn of End Stage Renal Disease:Renal Transplantation	20149.6	1.32	15264.9
	268	Heart valve replacement surgery	29326.4	1.86667	15710.6
	269	Dx & Mn of End Stage Renal Disease: Dialyisis	54433.3	1.32	41237.3
	270	Provision of HPV vaccine	13.75	1.72	7.99419

## Sheet: Sheet1
Disease code	Disease condition/group	MCH adjusted expert scores (average)!	Standardized scores*		!Represents the average score for the disease condition (by the 28 panel of experts adusted for MCH conditions) ranging from 1.11 for vitiligo and 3.79 for obstetric fistula. *The standardized score represent a range bounded between 1 (representing vitiligo) and 2 (representing obstetric fistula) using the formula: NewValue = (((OldValue - OldMin) * (NewMax - NewMin)) / (OldMax - OldMin)) + NewMi…
179	Vitiligo	1.109	1
181	Bulimia nervosa	1.14477	1.01333
16	Anorexia nervosa	1.18055	1.02667
43	Testicular cancer	1.18055	1.02667
90	Refractory errors (Myopia, Hypermetropia, presbyopia...)	1.18055	1.02667
124	Non traumatic spinal cord disorders	1.18055	1.02667
202	Trigeminal neuralgia	1.18055	1.02667
252	Benign prostatic hyperplasia	1.18055	1.02667
158	Malabsorption syndromes (lactose intolerance, exocrine pancreatic insufficiency, celiac disease, bile acid disorders, and others)	1.21632	1.04
139	Gallbladder and biliary tract cancer	1.2521	1.05333
17	Thrombotic thrombocytopenic purpura (TTP)	1.28787	1.06667
105	Epistaxis	1.28787	1.06667
136	Discoid Lupus	1.28787	1.06667
174	Systemic Lupus Erythematosus	1.28787	1.06667
182	Adrenal Disorders (Addison's disease, Cushing's syndrome, Primary Hyper-aldestronism)	1.28787	1.06667
217	Polycythemia	1.28787	1.06667
178	Kidney cancer ( renal cell carcinoma)	1.32365	1.08
187	Alzheimer's disease and other dementias	1.32365	1.08
188	Movement disorders (Parkinson's disease, dystonia, chorea...)	1.32365	1.08
195	Headache disorders (Migraine, tension type, cluster)	1.32365	1.08
196	Facial palsy (Bell's palsy)	1.32365	1.08
205	Pituitary disorders (hyperlactinoma, acromegaly)	1.32365	1.08
219	Idiopathic thrombocytopenic purpura (ITP)	1.32365	1.08
221	Testicular torsion	1.32365	1.08
120	Bone and soft tissue sarcomas	1.35942	1.09333
167	Brain and central nervous system cancer	1.35942	1.09333
184	Male sexual dysfunction (sexual desire, erectile dysfunction)	1.35942	1.09333
222	Inflammatory bowel disease (Crohn's disease, ulcerative colitis)	1.35942	1.09333
224	Myasthenia gravis	1.35942	1.09333
225	Prostatic cancer	1.35942	1.09333
229	Acne vulgaris	1.35942	1.09333
45	Strabismus	1.39519	1.10667
122	Alopecia areata	1.39519	1.10667
161	Adhesive capsulitis (frozen shoulder)	1.39519	1.10667
163	Female sexual dysfunction (sexual desire, arosual)	1.39519	1.10667
123	Peripheral Arterial Disease	1.43097	1.12
138	Non-rheumatic valvular heart heart disease	1.43097	1.12
140	Irritable Bowel Syndrome	1.43097	1.12
144	Cholelithiasis (gall stones)	1.43097	1.12
156	Epicondylitis around the elbow	1.43097	1.12
166	Achilles tendinopathy	1.43097	1.12
172	Pancreatic cancer	1.43097	1.12
175	Sleep Disorders (insomnia)	1.43097	1.12
190	Hemophilia	1.43097	1.12
193	Nephrolithiasis (Renal stones)	1.43097	1.12
4	Allergic Rhinitis	1.46674	1.13333
223	Acute myocardial infarction and unstable angina	1.46674	1.13333
226	Previous Ischemic Heart Disease	1.46674	1.13333
227	Cardiomyopathy	1.46674	1.13333
233	Electrical injury	1.46674	1.13333
238	Gout and pseudogout	1.46674	1.13333
31	Lower limb injury	1.50252	1.14667
69	Chronic leukemia	1.50252	1.14667
80	Hodgkin lymphoma	1.50252	1.14667
85	Acid base disorders	1.50252	1.14667
102	Temporo-mandubular joint disorders (dislocation, subluxation, arthritis)	1.50252	1.14667
103	Urticaria and Angioedema	1.50252	1.14667
104	Steven Johnson and Toxic Epidermal Necrolysis	1.50252	1.14667
116	Chronic Stable Angina	1.53829	1.16
121	Cardiac arrhythmias	1.53829	1.16
159	Immflamatory myopathy (Polymysitis, Dermatomyositis)	1.53829	1.16
176	Acute leukemia	1.53829	1.16
213	Peripheral Neuropathies	1.53829	1.16
214	Parathyroid disorders (Calcuim, magnesium and phosphate abnormalities)	1.53829	1.16
220	Varicose veins	1.53829	1.16
235	Laryngeal disorders (Laryngitis, laryngeal paralysis...)	1.53829	1.16
236	Cardio vascular collapse (Sudden Cardiac Arrest and Sudden Cardiac Death)	1.53829	1.16
239	Psoriasis	1.53829	1.16
165	Diabetes mellitus type 2	1.57406	1.17333
192	Glaucoma	1.57406	1.17333
42	Upper extremity injury	1.60984	1.18667
86	Vertebral Injuries	1.60984	1.18667
108	Infertile couple	1.60984	1.18667
112	Retinal disorders (retinal and macular degenration, diabetic retinopathy, …)	1.60984	1.18667
212	Constipation	1.60984	1.18667
215	Abdominal and pelvic injury	1.60984	1.18667
131	Acute Abdomen (acute appendicitis, acute pancreatitis,…)	1.64561	1.2
148	Head and neck injury	1.64561	1.2
183	Thoracic injury	1.64561	1.2
247	Sodium and potassium disorders	1.64561	1.2
248	Respiratory failure: Hypoxemic, hypercarbic	1.64561	1.2
66	Stroke (Ischemic)	1.68139	1.21333
96	Pemphigus vulgaris and other bullous skin disorders	1.68139	1.21333
119	Rhinoscleroma	1.68139	1.21333
132	External genital cysts	1.68139	1.21333
141	Deep Venous Thrombosis and Pulmonary Thromboembolism	1.68139	1.21333
153	Acute pulmonary edema (Cardiogenic, non-cardiogenic)	1.68139	1.21333
191	Non-Hodgkin lymphoma	1.68139	1.21333
201	Colon and rectum cancer	1.68139	1.21333
207	Dizziness and Vertigo	1.68139	1.21333
154	Interstitial Lung disease and Sarcoidosis	1.71716	1.22667
162	Poisonings (Medical: sedatives, anticonvulsants, ...)	1.71716	1.22667
211	Schizophrenia	1.71716	1.22667
231	Bipolar disorder	1.71716	1.22667
251	Anal Cancer	1.71716	1.22667
127	Stroke (Hemorrhagic)	1.75294	1.24
150	Burn: adult	1.75294	1.24
170	Thyroid cancer	1.75294	1.24
189	Orbital disorders (endolphtalmitis, exophthalmic conditions)	1.75294	1.24
230	Dermatitis (Atopic, contact, lichen planus)	1.75294	1.24
92	Rheumatoid arthritis	1.78871	1.25333
98	Lower Gastrointestinal Bleeding	1.78871	1.25333
115	Skin cancer	1.78871	1.25333
204	Bladder cancer	1.78871	1.25333
232	Diabetes mellitus type 1	1.78871	1.25333
244	Non Ulcer Dyspepsia (Functional dyspepsia)	1.78871	1.25333
128	Gastroesophageal reflux disease	1.82448	1.26667
155	Low back pain	1.82448	1.26667
245	Head and neck cancers	1.82448	1.26667
10	Nasopharyngeal Foreign body	1.86026	1.28
130	Dysphagia	1.86026	1.28
133	Non-traumatic stupor, coma	1.86026	1.28
160	Pytriasis rosea	1.86026	1.28
180	Anxiety disorders (Generalized anxiety disorder, Post traumatic stress disorder)	1.86026	1.28
218	Hypertension and HHD	1.86026	1.28
36	Hearing impairment (Conductive, sensory neuronal)	1.89603	1.29333
83	Acute urinary retention (Urethral stricture)	1.89603	1.29333
84	Stomach cancer	1.89603	1.29333
111	Pulmonary hypertension	1.89603	1.29333
208	Osteoarthritis	1.89603	1.29333
240	Osteoporosis	1.89603	1.29333
30	Guillain-Barre syndrome (GBS)	1.93181	1.30667
49	Asthma	1.93181	1.30667
61	Perianal disases (Hemorrhoids, anal fissure, perianal abscess …	1.93181	1.30667
62	Poisonings (Heavy metals and industrial chemicals)	1.93181	1.30667
151	Seizures and Epilepsy	1.93181	1.30667
137	Chronic kidney disease	1.96758	1.32
177	Cold injuries (Hypothermia, Frost bite, chilblains)	1.96758	1.32
185	Poisonings (Substances of abuse)	1.96758	1.32
186	External eye disorders (Stye, hordeolum, blepharitis...)	1.96758	1.32
253	Hyperthyroidism	2.00335	1.33333
237	Major depressive disorder	2.03913	1.34667
250	Hyperthermia (Heat cramp, heat exhaustion, heat stroke)	2.03913	1.34667
234	Esophageal cancer	2.0749	1.36
20	Upper Gastrointestinal Bleeding	2.11068	1.37333
91	Shock (hypovolemic, septic, cardiogenic, distributive)	2.11068	1.37333
110	Glomerular diseases	2.11068	1.37333
46	Drowning	2.14645	1.38667
97	Hypothyroidism	2.14645	1.38667
117	Cataract	2.14645	1.38667
134	Peptic ulcer disease: (PUD), gastritis, and duodenitis	2.14645	1.38667
146	Liver cancer (Hepatocellular carcinoma)	2.14645	1.38667
126	Scrotal abscess	2.18223	1.4
142	Acute renal failure	2.18223	1.4
197	Suicide and self harm	2.18223	1.4
60	Breast cancer	2.25	1.42526
164	Neonatal metabolic and electrolyte disorders	2.25	1.42526
118	Ectopic pregnancy	2.25	1.42526
168	Neonatal hematologic disorders	2.25	1.42526
228	Congenital anomalies: Others	2.25	1.42526
18	Minor symptoms of pregnancy	2.25	1.42526
59	Childhood cancers (Leukemia, Retinoblastoma, Wilm's tumor, Neuroblastoma, Rhabdomyosarcoma, Osteosarchoma, Ewing's sarcoma, …)	2.25	1.42526
198	Childhood mental disorders (Autistic spectrum disorders, ADHD)	2.25	1.42526
72	Vaginal cancer	2.25	1.42526
241	Hyperemesis gravidarum	2.25	1.42526
242	Ovarian cancer	2.25	1.42526
243	Congenital heart diseases	2.25	1.42526
11	Molar pregnancy	2.25	1.42526
50	Menstrual disorders	2.25	1.42526
74	Uterine cancer	2.25	1.42526
157	Menopause	2.25	1.42526
1	Rectal prolapse	2.25177	1.42592
93	Cleft lip/cleft palate	2.25177	1.42592
101	Myoma	2.25177	1.42592
44	Vulvar cancer	2.25177	1.42592
249	Ovarian cyst	2.25177	1.42592
53	Medical co-morbidities during pregnancy	2.25177	1.42592
47	Recurrent pregnancy loss	2.25177	1.42592
14	Cerebral palsy	2.25377	1.42667
64	Acute Pericarditis Disease	2.28955	1.44
100	Heart failure : Adult	2.28955	1.44
12	Alcohol use and other substance use disorders	2.32532	1.45333
22	Acute respiratory distress syndrome (ARDS): Sepsis, pneumonia, trauma, drugs, COVID-19)	2.3611	1.46667
25	Chronic obstructive pulmonary diseases	2.43265	1.49333
32	Warts	2.43265	1.49333
39	Pyogenic liver abscess	2.46842	1.50667
40	Lung, tracheal, and bronchus cancer	2.46842	1.50667
41	Urinary tract infection:Acute pyelonephritis	2.46842	1.50667
73	Bartholin’s abscess	2.46842	1.50667
75	Croup	2.46842	1.50667
76	Constrictive pericarditis	2.50419	1.52
77	Cirrhosis and other chronic liver diseases : Alcholic and other toxins	2.53997	1.53333
78	Febrile seizure in children	2.53997	1.53333
79	Meningitis : Adult	2.53997	1.53333
88	Viral hemorrhagic fever (Dengue, chikungunya, Yellow Fever)	2.57574	1.54667
56	Corneal disorders (Keratitis, Corneal opacity, …)	2.61152	1.56
106	Osteomyelitis	2.61152	1.56
125	URTI other than tonsillo-pharyngitis	2.61152	1.56
65	Obstetric complications in third trimester	2.68306	1.58667
149	Preterm baby	2.71884	1.6
199	Taeniasis (Tapeworm)	2.71884	1.6
51	Bronchiectasis	2.75461	1.61333
206	Hepatitis B and C	2.75461	1.61333
82	Botulism	2.79039	1.62667
169	Congenital anomalies: Neural tube defects	2.79039	1.62667
15	Liver flukes	2.82616	1.64
38	Septic Arthritis	2.82616	1.64
57	Gingival and dental disorders (Gingivitis, Periodontitis, Ludwig's angina, dental abscess)	2.82616	1.64
67	Candidiasis	2.82616	1.64
109	Cirrhosis and other chronic liver diseases: hepatitis B and Hepatitis C	2.86194	1.65333
173	Lower abdominal pain syndrome (PID)	2.89771	1.66667
194	Poisonings (Pesticide, herbicide, …)	2.89771	1.66667
210	Pneumonia: Adult	2.89771	1.66667
54	Pharyngitis/Tonsillitis	2.93348	1.68
87	Burn: child	2.93348	1.68
89	Rabies	2.93348	1.68
129	Hepatitis A and E	2.93348	1.68
21	Animal bites and stings	2.96926	1.69333
26	Cystic echinococcosis (Haydatid cyst)	2.96926	1.69333
99	Conjunctivitis	2.96926	1.69333
2	Otitis media	3.00503	1.70667
107	Abortion	3.00503	1.70667
143	Obstetric complications in labor and delivery	3.00503	1.70667
216	Latent tuberculosis infection	3.00503	1.70667
3	Sexually transmitted infections	3.04081	1.72
9	Bacterial skin infections (Cellulitis, Necrotizing Impetigo, Ecthyma, Folliculitis/ Furuncle/carbuncle/boil abscess, Cellulitis and erysipelas)	3.04081	1.72
27	Cervical cancer	3.04081	1.72
33	Varicella (Chiken pox) and herpes zoster	3.07658	1.73333
34	Heart failure : Child	3.11235	1.74667
94	HIV/AIDS	3.11235	1.74667
95	Meningitis : Child	3.1839	1.77333
203	Fungal skin infections	3.1839	1.77333
246	Sepsis	3.21968	1.78667
24	Amoebic liver abscess	3.29123	1.81333
35	Cutaneous leishmaniasis	3.327	1.82667
52	Malaria	3.327	1.82667
55	Sexual assault and rape	3.327	1.82667
114	Tuberculosis	3.327	1.82667
200	Leprosy	3.327	1.82667
6	Post partum complications (Puerperal infection)	3.36277	1.84
8	Birth asphyxia and trauma	3.36277	1.84
19	AFI (Typhoid fever, typhus, relapsing fever, Fever of unknown origin)	3.36277	1.84
28	Goiter	3.36277	1.84
29	Pneumonia: child	3.36277	1.84
37	Visceral leishmaniasis	3.39855	1.85333
71	Tetanus	3.39855	1.85333
81	Acute Rheumatic Fever and RHD	3.43432	1.86667
113	Woman planning pregnancy who have pre-existing disease (Anemia)	3.4701	1.88
145	Neonatal sepsis	3.4701	1.88
147	Micro nutrient deficiency: Vitamin A, Iron, Vitamin D, Iodine, deficiency	3.4701	1.88
152	Measles	3.4701	1.88
171	Pelvic organ prolapse and urinary incontinence in women	3.4701	1.88
209	Rickets	3.4701	1.88
23	Diarrheal diseases in children	3.50587	1.89333
135	Anemia	3.50587	1.89333
58	Onchocerciasis	3.57742	1.92
5	Podoconiosis and lymphatic filariasis	3.61319	1.93333
7	Soil transmitted helminthiasis (Hookworm, Ascariasis, Trichuriasis..)	3.64897	1.94667
13	Schistosomiasis	3.64897	1.94667
48	Macro-nutrient deficiency (SAM, MAM, stunting)	3.64897	1.94667
70	Scabies	3.68474	1.96
68	Trachoma	3.72052	1.97333
63	Obstetric fistula	3.79206	2
